# Supplementary material for: Genomics of lethal prostate cancer at diagnosis and castration resistance
Source: J Clin Invest. 2020 Feb 24;130(4):1743–51. doi: 10.1172/JCI132031 (PMC7108902; doi:10.1172/JCI132031)
Supplement: Supplemental Data Set 2 [file jci-130-132031-s101.xlsx]

## Sheet: file="CNV_genes_coordinates"
Paper.ID	TNFRSF14	MTOR	ARID1A	MUTYH	JAK1	NOTCH2	NTRK1	ALK	MAP4K3	EPCAM	MSH2	MSH6	FANCL	ERCC3	ERBB4	BARD1	FANCD2	VHL	XPC	MLH1	MYD88	CTNNB1	ATR	PIK3CA	PDGFRA	MAP3K1	PIK3R1	MSH3	APC	RAD50	FANCE	TNFAIP3	PMS2	EGFR	PIK3CG	MET	BRAF	EZH2	WRN	PRKDC	NBN	MYC	JAK2	FANCG	FANCC	XPA	TSC1	RET	ERCC6
P001	-0.3461	0.0148	-0.1178	-0.1435	-0.1514	-0.0664	-0.3417	-0.1216	0.0372	0.1265	0.1265	0.1265	0.3078	0.0405	-0.1383	0.2348	0.1099	0.1099	-0.1483	0.4651	0.2505	0.0828	0.1133	0.032	-0.2211	0.3662	0.2544	0	0.13	-0.0247	0.0754	0.0162	0.3926	-0.2456	0.0429	0.0668	0.3519	-0.0625	-0.6348	0.3473	0.4035	0.1949	0	0.8002	-0.5117	0.4271	0.0361	-0.0762	0.0113
P003	-0.4579	0.0633	-0.1274	-0.1426	-0.1566	0.0231	-0.3403	-0.0881	-0.402	-0.0771	-0.0771	-0.0771	0.0676	-0.1684	-0.0771	0.2832	0.0337	0.0337	0	0.1295	0.3034	0.1092	0.1711	0.1375	-0.2476	0.1235	0.0171	-0.2834	-0.0845	-0.0973	0.0368	-0.1729	0.2053	-0.1163	0.3099	0	0.2232	-0.0794	-0.4865	0.2127	0	-0.4245	-0.3105	0.4378	-0.3725	-0.1641	-0.1672	-0.1389	-0.0526
P004	0.2093	0.0737	0	0.0774	-0.399	-0.1151	-0.3038	-0.3051	0.0141	0.1138	0.1138	0.1138	-0.092	-0.2916	-0.5043	-0.0173	-0.2392	-0.2392	-0.2144	0.5622	-0.3055	0.2131	0.1837	0.0779	-0.4961	0.1398	0.476	0.0618	0.2364	-0.3868	-0.1589	0.0968	0.6372	0.2699	-0.8002	-0.1462	-0.0509	-0.149	-0.51	0.2809	0.21	0.3099	-0.4104	0.8121	-0.1417	0.303	-0.0394	-0.3528	-0.1084
P005	0.5917	0.0163	0.1794	0.0355	-0.1765	0.3863	-0.921	-0.4448	0.1013	0.468	0.468	0.468	0.031	-0.2008	-1.0284	-0.0277	-0.2629	1.1982	-0.2176	0.7201	0.5105	0.6337	0.2799	0.0465	-0.3644	1.0664	1.0913	0.1808	0.2652	-0.1101	0.0143	0.1576	0.5469	-0.2431	-0.6484	0.0425	0.0623	-0.2371	-0.9164	-0.6333	0.1045	1.1416	-0.5458	1.1054	-0.2	0.4318	0.0759	-0.4934	-0.0936
P006	-0.8794	-0.1037	-0.2364	-0.3416	-0.3012	-0.0958	-0.8079	-0.4367	-0.447	-0.3157	-0.3157	-0.3157	0.1197	-0.0696	-0.2684	0.1755	-0.2471	-0.2471	-0.3713	-0.0113	0.1593	-0.2657	0.0117	0.0107	-0.2694	-0.5977	-0.0103	-0.312	0.0391	-0.2322	-0.1718	-0.2852	-0.2652	-0.2759	-0.3065	-0.1731	-0.1636	-0.3532	-0.8721	-0.6388	-0.428	-0.3964	-0.3665	0.6588	-0.4731	0.1791	-0.1214	-0.5789	-0.081
P008	-0.3888	0.1471	-0.0335	-0.2221	-0.0413	0.2442	-0.512	-0.1254	-0.1567	-0.1476	-0.1476	-0.1476	0.44	0	-0.6071	0.4435	-0.0612	-0.0612	-0.1605	0.6922	0.3345	0.1764	0.2084	0.287	-0.4318	0.3788	0.4019	-0.0738	0.322	-0.0388	-0.0481	0	-0.0285	-0.1189	-0.2075	0.1976	0.1459	-0.1145	-0.0229	0	-0.1923	-0.1402	0.045	0.8708	-0.3085	0.4213	0.0838	-0.5605	-0.0277
P009	-0.2939	0.0903	0	0.1096	-0.0673	0.0527	-0.5942	-0.2683	-0.1148	0.181	0.181	0.181	0.0886	0	0	0.2629	0.0386	0.0386	-0.2111	0.3718	0.2368	0.1966	0.2453	0.295	-0.0159	-0.4523	-0.2034	-0.5686	-0.4032	0.021	0.2724	0	0.5239	-0.156	-0.1945	0.0446	0.1981	0.1282	-0.6954	1.5459	0.7089	1.0537	-0.0152	1.0346	-0.0776	0.3834	-0.1408	-0.2531	-0.0274
P010	-0.4306	0.2146	0.0979	-0.5041	-0.1368	0.143	-0.5048	-0.1361	-0.0967	-0.1646	-0.1646	-0.1646	0.3498	-0.02	-0.0642	0.2776	0.021	0.021	0	0.3868	0.4278	0.2263	0.0693	0.2193	-0.0828	0.3766	0.1246	-0.0496	0.345	-0.1189	-0.1458	0.1314	0.1193	-0.136	0.2398	0.2718	0.5247	0	-0.2705	0.2899	0.6338	-0.0634	-0.406	0.9128	-0.2845	0.5079	0.0495	-0.2227	0.0958
P011	-0.7016	-0.284	-0.3098	-0.315	-0.0818	-0.0949	-0.1465	-0.0299	-0.0118	-0.1158	-0.1158	-0.1158	0.319	-0.4895	0.0314	-0.0672	0.1921	0.1921	-0.1076	-0.4389	0.3785	-0.3919	0.0551	0.3517	0.0512	-0.1668	-0.4361	-0.7071	-0.3587	-0.0352	0.1821	0.1902	0.2052	-0.1051	0.1515	0.0891	-0.2834	0.1669	-0.4893	0.4805	0.6673	0.265	-0.3933	0.3085	-0.6179	-0.7559	-0.119	-0.3466	0.1212
P012	0.0101	-0.1558	-0.0686	-0.2549	0	0.0108	-0.2707	-0.2348	-0.5041	-0.9851	-0.9851	-0.9851	0.3605	-0.3414	0.1587	-0.0759	-0.1355	-0.1355	0.0558	-0.1692	0.4629	0.1142	0.2444	0.5656	-0.7183	-0.4207	-0.0822	-0.4801	-0.1405	-0.4895	-0.2938	0.3164	-0.0636	-0.4095	0.1314	0.0513	-0.1226	0.034	-0.5261	0.6909	0.5033	0.978	0.2811	0.5259	-0.0848	-0.0986	0.0937	-0.1418	0
P013	-0.1788	-0.0138	-0.0934	-0.0272	0.0188	-0.0567	-0.3037	-0.0985	0.1942	-0.0957	-0.702	-0.702	0.272	-0.788	0.0582	-0.0935	-0.0493	-0.0493	0.0631	-0.0921	0.5394	0.1153	0.1548	0.3189	-0.1923	0.1027	0.7008	0.0771	-0.4551	0.1626	-0.1768	0.1895	0.3618	0	0.1209	0.2402	0.1407	0.1233	-0.5032	0.4218	0.6016	0.4105	0.1719	0.5804	-0.0169	0.0326	0.1027	-0.0245	-0.0838
P014	0.0996	0.0517	-0.068	-0.265	0.0626	0.0386	0	-0.3569	0.0498	-0.2074	-0.2074	-0.2074	0.0396	0.3774	-0.529	0.1234	0.166	0.166	-0.0585	-0.0118	0.3128	0	0.0547	0.0485	-0.3017	0.156	0.1688	-0.1462	-0.0863	0.0614	-0.1532	0.1357	0.136	-0.1963	-0.3212	-0.0539	-0.1095	-0.0628	-0.1328	0.0648	-0.07	-0.2648	-0.1208	0.4114	-0.1651	-0.0527	0.1318	-0.1926	-0.0591
P015	-0.0667	0.0646	-0.0469	-0.148	-0.0631	0.0821	-0.5053	-0.0881	0.0992	0.1543	0.1543	-0.0661	0.0506	0.4214	-0.1305	0.1046	0.0489	0.0489	-0.1224	0.0469	0.3501	0.1452	0.0606	0.079	-0.126	0.1243	0.2091	-0.0393	0.0386	0.0283	-0.1158	-0.0202	0.2182	-0.4843	-0.1543	0.0232	0.0365	0.0324	-0.4672	0.6215	0.5777	0.5891	0.0251	0.5312	-0.166	-0.104	0.1123	-0.2568	-0.0295
P016	-0.5416	-0.0183	0.0903	0.05	-0.0971	0.0283	-0.4242	-0.2613	0.0462	-0.0762	-0.0762	-0.0762	0	-0.2834	-0.237	-0.0376	-0.7329	-0.7329	0.1497	0.2718	0.4089	0.4111	0.2005	0.3515	-0.2088	0.0552	0.2924	-0.0133	-0.115	-0.2131	-0.041	0.3227	0.2598	-0.1126	-0.0996	0.0115	-0.0559	0.0953	-0.7165	0.1949	0.6263	0.3004	-0.6855	0.5573	-0.0112	0.1134	0.1274	-0.4161	-0.1538
P017	-0.2252	0.1119	-0.1444	0.1266	-0.0139	-0.0636	-0.2128	-0.2938	0.1342	0.187	-0.4836	0.1539	0	0.066	-0.0424	-0.1896	0.1666	0.1666	0	0.1161	0.4634	0.1549	0.2833	0.308	-0.1756	0.1711	0.2466	0	0.1306	0.3441	0.0304	0.3387	0.4841	-0.1814	-0.174	-0.0283	-0.02	0.0715	-0.3744	0.0154	0.2572	0.2573	-0.3192	0.7701	-0.2527	-0.1213	0.1343	-0.4102	-0.0103
P018	-0.0286	0.1038	-0.3466	-0.408	-0.3973	0.1516	-0.3533	-0.2059	0.0169	-0.1755	-0.1755	-0.1755	0.0228	-0.7486	-0.1283	0.0121	-0.0428	-0.0428	-0.1568	-0.0596	0.5136	0.206	0.3638	0.1362	-0.1981	0.0781	0.2689	0.0333	-0.0399	0.0177	-0.0107	0.2196	-0.1437	-0.1243	-0.0846	-0.0204	0.0738	0.049	-0.3598	0.3612	0.4033	0.7102	-0.0298	0.5863	-0.0736	0.0495	0.0507	-0.2627	0.0442
P019	-0.1753	-0.0317	-0.1315	-0.0588	-0.2357	-0.2929	-0.6102	-0.7294	-0.0631	-0.0465	-0.0465	-0.0465	-0.4023	-0.2733	-0.859	-0.3922	-0.1	-0.1	-0.2389	0.3853	0.3008	0.2013	0.158	0.0445	-0.6752	0.2722	0.3381	0.0317	0.1976	0.0338	-0.2365	-0.0427	0.6224	-0.2891	-0.4539	0.0177	0.0731	-0.0881	-0.539	-0.1814	-0.0478	-0.1123	-0.1829	0.8155	-0.1	0.259	0.0218	-0.6396	-0.0555
P020	-0.0751	0.0552	-0.121	0.1803	-0.0865	-0.0527	-0.2574	-0.4969	0.1095	-0.1796	-0.1796	-0.1796	-0.0933	-0.0698	-0.4536	-0.1725	-0.1031	-0.1031	-0.0335	0	-0.1607	0	-0.0451	-0.2379	-0.3383	0.1036	0.3897	0.0198	-0.0763	-0.0101	-0.1961	0.3209	0.6456	0.2194	-0.1646	0.1589	-0.184	0.055	-0.4058	0.4092	0.4124	0.9484	-0.3647	0.661	0.3051	0.2995	0.0134	-0.3275	-0.2174
P021	-0.4392	-0.1103	-0.0218	0	0.104	0.2766	-0.4978	-0.0282	-0.0496	-0.2256	-0.2256	-0.2256	0.3919	-0.0401	0.2332	-0.0395	0.2984	0.2984	0	-0.3041	0.5431	-0.0115	-0.186	0.3592	0.0771	0.5704	0.4671	-0.2483	0.2158	0.4409	-0.1343	0.5201	-0.0892	-0.4529	0.1097	0	-0.2048	0.1546	0.1741	-0.2749	0.3791	-0.2839	0.2945	1.008	0.0442	-0.1781	0.3614	-0.9026	0.0215
P022	-0.3387	-0.0795	-0.2914	-0.0881	-0.0598	0.0347	-0.3503	-0.068	-0.3732	-0.2447	-0.2447	-0.2447	0.2018	-0.0143	0.1177	0.5851	-0.0429	-0.0429	-0.155	-0.1252	0.0408	-0.1031	0.1468	0	0.0391	0.2517	0.1453	0.0872	0.3091	0.1558	-0.2132	-0.0654	0	0	0.2275	0.228	0.0944	0.1875	-0.0342	0.1034	-0.2639	0.1089	-0.0704	0.4711	-0.1264	0.0759	-0.1425	0	0.2158
P023	0.1764	0.1629	0.1204	0.0342	0	0.0813	-0.4594	-0.3513	0.1218	0.086	0.086	0.086	-0.0402	0.0547	-0.5196	0	-0.0221	-0.0221	-0.0973	0.2106	0.6347	0.3527	0.1104	0.2352	-0.224	0.1052	0.4399	0.1445	0.0305	0.0992	-0.0975	0.26	0.3926	-0.0953	-0.2025	-0.0692	0.0633	0.1816	-0.5383	0.212	0	0.4303	-0.0621	0.6603	0.1023	0.13	0.1865	-0.2713	0.1521
P024	-0.061	0.0169	-0.0595	-0.0351	-0.1328	0	-0.3461	-0.3238	0.0196	-0.0341	-0.0341	-0.0341	0.0915	0.4225	-0.2376	-0.1313	-0.1319	-0.1319	-0.037	0.0599	0.3876	0.1787	-0.0271	0.0306	-0.1634	0.1361	0.142	-0.0382	0.0626	0.1631	-0.1719	0.169	0.5037	0.0253	-0.2007	0.0389	-0.2455	0.0479	-0.3692	0.0659	0.171	0.6567	-0.0919	0.5883	-0.0998	0.097	0.1423	-0.4477	-0.0319
P026	-0.1473	-0.0327	-0.0359	-0.2451	-0.0291	0.0415	-0.2468	-0.1806	-0.433	-0.048	-0.048	-0.048	-0.0197	-0.0686	0.0402	0.5402	0.2599	0.2599	-0.0262	0.1027	0.2334	0.0276	0.1648	0.0841	-0.2581	0.2152	0.1536	-0.1958	0.1744	0	0.0537	-0.044	0.0215	0.0127	0.0246	0.1477	-0.0294	-0.0742	-0.0597	0.0236	0.1006	0.3081	-0.2027	0.5861	-0.204	0.5099	0.1627	-0.1997	0.0203
P027	0.3366	0.0172	0.0842	-0.0266	-0.3135	0.0623	-0.845	-0.4116	-0.2954	0.0327	0.0327	0.0327	0.0751	-0.2652	0.1922	0.6505	0.0651	0.0651	0.2357	0.3645	0.2787	0.0951	0.1886	0.1695	-0.2241	0.6355	0.3027	-0.137	0.354	-0.0885	-0.0236	0.2524	0.5006	0.7578	0.5756	0.3809	1.0758	0.238	-0.0588	-0.2525	0.0594	-0.0756	-0.2618	0.82	-0.2311	0.211	-0.0101	-0.7054	-0.3119
P028	-0.0692	0.0628	-0.1553	0.1305	0	-0.136	0.0642	-0.1234	-0.1941	-0.0504	-0.0504	-0.0504	-0.1489	0.0216	0	0.2166	0.2045	0.2045	-0.1934	-0.1427	0.0841	-0.1859	0.1057	-0.1034	-0.2541	0.2883	0.1539	0.0361	0.172	0.2981	0.0909	-0.0702	0.3218	-0.2687	0.0195	0	0	0.0902	-0.758	0.0894	0.0235	-0.179	-0.8367	0.8557	0.2091	0.3754	-0.7126	-0.1681	0.1475
P029	-0.3965	0.0298	-0.0641	0.0434	0.0264	0.0107	0.078	-0.2229	-0.2813	-0.0595	-0.0595	-0.0595	-0.1976	-0.3434	-0.2253	0.0637	0.0518	0.0518	-0.1611	-0.0519	0.1514	0.0575	0.2979	0.2445	-0.2619	0.3512	0.4144	0.1893	-0.0597	0.3012	-0.0121	0.1376	0.4147	0.0943	0.1384	0.3969	0.1655	0.3314	0.0935	0.0444	0.0516	0.1841	-0.1102	0.6544	0	0	0.0724	-0.1697	0.0189
P030	0.1859	0.0576	0.0551	0.0945	0	-0.1786	-0.4353	-0.555	0.058	-0.0454	-0.0454	-0.0454	-0.2249	0.3262	-0.3156	-0.0916	0.054	0.054	-0.0705	0.3895	0.305	0.0619	0.1174	0.0363	-0.3028	0.1306	0.3448	0.0134	0.0457	0.0518	0.0761	0.1076	0.3538	-0.0949	-0.2212	0.0356	-0.1034	-0.0618	-0.4515	0	0.167	0.4391	-0.2167	0.8264	-0.0901	0.2077	0	-0.3382	0
P031	0.1116	0.0355	0.0894	-0.0506	0.0842	0.0587	-0.5098	-0.1693	0.3626	-0.24	-0.24	-0.24	-0.0596	0.6907	0	0.1397	-0.1322	-0.1322	0	0.3653	0.4085	0.3105	0.16	0.2973	-0.1284	0.1331	0.311	-0.061	0.1188	0.1099	0.0913	0.0604	0.1272	-0.2142	-0.21	0.155	0.119	0.067	-0.38	-0.1373	-0.0365	-0.1027	0	0.9146	0.1602	-0.0561	0.0402	-0.2499	0.0375
P032	-0.152	0.1962	0.0728	0.1964	0.1437	0.0787	-0.1205	-0.1906	0.1086	0.015	0.015	0.015	0	-0.3595	-0.0997	0.0683	-0.0386	-0.0386	-0.0775	-0.0754	0.3751	0.0893	0.355	0.1777	-0.1028	-0.2152	0.1066	-0.1685	0.0214	0.1696	0.1071	0.3393	0.3347	-0.0901	0.3331	0.2805	0.3605	0.4701	-0.304	0.5823	0.5973	0.558	-0.028	0.753	0.1092	0.2287	0.1853	-0.2807	-0.1128
P033	-0.1645	-0.0456	-0.0357	-0.307	-0.6641	0	-0.5979	-0.3008	-0.4308	-0.2401	-0.2401	-0.2401	-0.1555	-0.2135	-0.0886	0.1621	-0.5571	-0.5571	-0.5591	0.0717	0.384	0.1292	0.0889	-0.0173	-0.2761	0.1107	-0.0203	-0.3915	0.0508	-0.2367	-0.0708	-0.0528	-0.385	-0.2478	-0.2806	-0.1062	-0.0902	-0.238	-0.8009	-0.069	-0.2245	-0.4279	-0.6886	0.9458	-0.0244	0.3439	-0.1842	-0.4726	-0.1864
P034	-0.17	-0.0223	0.0686	0.0596	0.1967	0.1436	-0.2166	-0.0977	0.1093	-0.0112	-0.0112	-0.0112	0.3853	0.0997	-0.1121	-0.0261	0.5045	0.5045	0.2367	-0.1382	0.841	0.1201	-0.0741	0.2046	-0.0546	0.6395	0.6474	-0.1621	0.3343	0.6409	0.2895	0.2445	0.435	-0.1166	0.1812	0.085	-0.1584	0.145	0.2663	0.1378	0.426	0.234	0.3186	1.0584	-0.0231	0.0684	0.5492	-0.4684	0.1594
P035	-0.5861	-0.1503	-0.25	-0.0979	-0.0505	0.2506	-0.5516	0	-0.6053	-0.036	-0.036	-0.036	0.0475	-0.1768	-0.6438	0.4887	-0.0635	-0.0635	-0.2526	-0.0118	0.3519	0.6631	0.4403	0.4201	0.0537	-0.5771	-0.4804	-0.9624	0.1756	-0.1768	-0.2151	0.3155	-0.0612	0.4146	0.493	0.6773	0.3665	0.5004	-0.0279	0.0328	0.2133	0.6222	-0.2157	1.1141	0.193	0.7022	-0.1111	-0.0887	-0.0611
P036	-0.5855	-0.1665	-0.193	-0.2476	-0.1913	0.0789	-0.182	-0.1336	0.1235	0	0	0	0.1453	0.1755	0.0444	0	-0.0286	-0.0286	0.1075	-0.0184	0.5925	0.2917	0.1574	0.379	-0.0554	-0.0621	0.1823	-0.0804	-0.2298	0.0385	-0.1297	0.0955	0.2479	-0.0524	0.1532	0.1662	0	0.2684	-0.5165	-0.0159	0.5618	0.5669	0.1732	0.9873	0.2462	0.2607	0.3939	-0.2491	0
P037	-0.289	-0.1475	0.2694	-0.1101	-0.153	-0.2864	-0.6478	-0.5672	0.4478	0.2855	0.2855	0.2855	-0.1283	0.6232	-0.1986	-0.2036	-0.1224	-0.1224	0.1118	-0.0424	0.2296	0.0481	-0.3239	0	-0.3349	-0.3165	0.1595	-0.1798	-0.3005	0.5138	-0.119	0.3545	0.8349	-0.3684	0.0442	0.2411	0.2829	0.3601	-0.2771	-0.1403	0.3019	0.5405	-0.3517	0.4363	-0.2022	-0.0796	-0.0463	-0.5521	-0.1613
P038	-0.3078	-0.0416	-0.1452	-0.0887	-0.1933	-0.4491	-0.9446	-0.5046	0.0703	0	0	0	-0.0841	-0.6591	-0.4176	-0.2437	-0.1731	-0.1731	-0.175	0.096	0.3728	0.0398	0	0.1502	-0.3865	0.0735	0.2914	-0.0797	0.0516	-0.0655	-0.0767	0.232	0.396	-0.1776	-0.2066	-0.0834	0.0898	-0.0194	-0.5966	-0.4025	-0.3062	0.5802	-0.1322	0.6712	-0.3321	0.0454	0.0275	-0.4166	-0.1996
P039	-0.0801	0.2162	0.0619	0.1823	-0.0637	0	-0.7239	-0.2414	-0.037	0.1852	0.1852	0.1852	0	-0.0738	-0.3589	0.1269	0.0132	0.0132	-0.1883	1.115	0.3137	0.1603	0.2121	0.1947	0.6076	-0.0427	0.1783	-0.0165	0.4234	-0.0584	0.0159	0.0908	0.769	0	-0.3988	-0.0228	0.0741	-0.2174	-0.643	0.3332	0.3779	0.5307	-0.3065	0.8374	-0.2284	0.2806	0.1017	-0.2556	-0.1768
P040	0.1992	0.0187	0.0988	0.0954	0	0.0304	-0.5132	-0.3168	-0.3019	-0.387	-0.387	-0.387	-0.4186	0.544	-0.0723	0	0.0117	0.0117	-0.054	0.1999	0.527	0.2326	0.1022	0.181	-0.2451	0.2562	0.47	0.0205	0.1869	0.1177	0.0303	0.2631	0.5552	-0.0712	-0.1421	0.0755	0	0.0287	-0.0876	0.6379	0.4698	0.8526	-0.0225	0.8917	-0.1552	0.2281	0.0896	-0.3292	0
P041	-0.1905	0.047	-0.1778	-0.2283	-0.2086	-0.1725	-0.1604	-0.1168	-0.1513	0.0954	0.0954	0.0954	-0.0147	-0.4784	-0.1547	0.2581	-0.0148	-0.0148	-0.189	0.3154	0.2177	-0.1046	0.0988	-0.019	-0.2663	-0.344	-0.3808	-0.6599	0.4009	-0.0498	0.1057	-0.1137	0.7774	0.33	0.3912	0.4205	0.4768	0.1693	-0.8918	1.0368	0.6223	1.7361	-0.3001	0.7347	-0.2548	1.0078	0.2872	-0.1417	-0.0267
P042	-0.0121	0	-0.1666	0	-0.0227	0.0793	-0.2745	-0.3352	-0.1378	-0.2479	-0.2479	-0.2479	-0.1721	-0.4593	0.0637	0.0624	0.0548	0.0548	-0.1981	0.0906	0.5247	0.1251	0.124	0.185	-0.1112	0.09	0.093	-0.1974	0.1404	0.0559	0.1735	0.1996	0.088	-0.041	-0.1739	0.0741	-0.0404	-0.0689	-0.7298	0.2515	0.4543	0.9868	0.1236	0.9045	-0.0968	0.1353	0.115	-0.4143	-0.2797
P043	-0.0504	-0.3448	-0.2126	-0.4172	-0.3619	-0.1792	-0.5693	-0.3018	-0.2357	-0.8788	-0.8788	-0.8788	-0.4133	-0.5302	-0.044	-0.2366	-0.3105	-0.3105	-0.3214	-0.2791	0.3189	0.0129	-0.025	-0.1689	-0.249	-0.3327	-0.6011	-0.4812	-0.1096	-0.1255	-0.3215	-0.1086	-0.5096	-0.5254	-0.2315	0.0159	-0.5401	-0.1069	-0.5217	-0.0931	-0.0203	-0.3739	-0.0549	0.4255	-0.1413	-0.1153	-0.2008	-0.4465	-0.111
P044	-0.1466	-0.1423	0.0837	-0.4383	-0.1173	-0.1852	-0.1231	-0.1639	0.0652	-0.0166	-0.6315	0.0287	-0.0214	0.3346	-0.1488	0.0709	0.0842	0.0842	0.0501	0.1387	0.2395	0.1233	0.3487	0.1357	-0.3273	-0.1813	0	-0.116	0.0974	0	0.0135	-0.1744	0.3411	-0.1214	-0.0643	0.1515	0.0691	0.1239	-0.6036	0.2183	0.3452	-0.1296	-0.0793	0.8716	-0.1913	0.1479	0.0777	-0.0331	0.1164
P045	-0.5111	-0.2173	-0.5033	-0.2422	-0.7088	-0.4787	0.2882	-0.2153	-1.0523	-0.1866	-0.1866	-0.1866	-0.0345	-0.2562	-0.0921	-0.2142	0.2497	0.2497	-0.0665	0.0645	0.2872	0.0527	-0.4783	0.0944	-0.0945	0.2982	0.435	0.4095	0.3317	0.5256	0.1146	-0.3851	0.4897	-0.2335	0.3735	0.2249	0.2431	0.4571	-0.4817	0.1979	0.2977	0.5206	-0.0894	0.4559	-0.115	0	0.1227	-0.1512	0
P046	-1.1313	-0.5023	-0.6621	-0.6489	-0.2076	0.2533	0.0149	-0.3014	-0.1037	-0.276	-0.276	-0.276	-0.2158	-0.1076	-0.2204	-0.2502	0.2507	0.2507	0.1529	0.0987	0.4676	0.3429	0.1502	0.2124	-0.7574	-1.2986	-2.7332	-1.3486	-1.3846	-1.2205	-0.1649	0.0263	-0.0402	0.7609	0.7602	0.5582	0.6839	0.8639	-0.6386	0.5102	0.4934	0.1365	0.1228	0.6717	0.1707	0.2813	0.3136	-0.3741	-0.1679
P047	-0.1735	-0.028	0.8352	-0.1483	-0.0774	0.2732	-0.3863	-0.2292	0.0896	-0.1121	-0.1121	-0.1121	0.3399	-0.3684	0.5038	0.2889	0.0437	0.0437	-0.2082	-0.2081	0.5523	0.311	0.1218	0.4508	-0.0479	0.0359	0.2907	-0.2545	0.1982	0.1074	-0.1282	0.334	-0.0778	-0.162	0.0313	0.176	0.2489	0.185	-0.0774	-0.0879	0.1989	0.6434	0.2199	0.5464	-0.0602	0	-0.0139	-0.2771	0.0567
P048	-0.1838	-0.0118	0.1375	-0.0761	-0.0423	0.0839	-0.18	-0.2984	0.0441	-0.05	-0.05	-0.05	0.1086	0.3377	-0.0854	-0.1027	0.038	0.038	-0.0904	0.018	0.3482	0.1899	0.359	0.3436	-0.0341	0.2514	0.3316	-0.0427	0.1548	0.2499	0	0.0336	0.226	-0.0128	-0.0197	0.1033	-0.0543	0	-0.0879	-0.0689	0.4266	0.428	0.0545	0.6989	-0.0891	0.1166	0.1263	-0.4127	0.0145
P049	-0.3699	-0.2664	0.3107	0	-0.0568	0.2064	-0.0711	-0.1325	0.1636	0.0896	0.0896	0.0896	0.1997	0.0735	0.095	0.0886	-0.0843	-0.0843	0.019	0.2208	0.5134	0.2226	0.3828	0.5466	0	0.1927	0.4282	0.1228	-0.0541	-0.0809	0.2437	0.226	0.5351	0.0108	-0.1827	0.1201	-0.3167	-0.2618	0.3471	0.683	0.3942	0.8081	-0.3126	0.7879	0.2457	0.2354	0.1502	-0.1129	0.059
P050	-0.1927	-0.0853	0.0634	-0.02	0	-0.5216	-0.0805	-0.0656	-0.6906	-1.2284	-1.2284	-1.2284	0.4126	-0.105	0.4589	0.0912	-0.2238	-0.2238	0.1275	-0.4777	0.1483	0.1911	-0.0188	0.3225	-0.026	0.291	0.3432	0	0.0981	0.0307	-0.0337	0.2334	-0.109	0.0788	-0.0501	0.1524	0.5179	0.5764	0.1156	0.3173	0.1518	0.1726	0.2636	0.3868	-0.062	-0.0105	0.0353	-0.0957	0.1225
P051	-0.2291	0.0195	0	-0.126	-0.137	0.0782	-0.5066	-0.2509	-0.0257	-0.0709	-0.0709	-0.0709	0.1265	0.0713	-0.0175	-0.0451	-0.1298	-0.1298	-0.0993	0.411	0.3768	0.1255	0.0492	0.1774	0	0.1466	0.287	-0.0614	0.0985	-0.0216	-0.0464	0.3626	0.1427	0.032	-0.1505	0.065	-0.1312	0.0284	-0.0654	-0.0546	0.0796	0.284	0.0485	0.6494	-0.0762	0.0159	0.0407	-0.2499	0.0211
P052	-0.072	0.2955	-0.0243	0.1358	-0.2851	-0.0627	-0.096	-0.0432	0.1528	0.1288	0.1288	0.1288	0	0.1303	0	0.1142	0.2529	0.2529	-0.0633	-0.2985	0.2451	0.0973	-0.2107	0.1394	-0.1453	-0.2861	0.2035	0.1832	0.0128	0.255	0.0518	0.0364	0.2942	-0.0787	0.0777	-0.0613	0.0571	0.1314	-0.3145	0.1922	-0.0236	-0.1586	-0.3302	0.3092	-0.0205	0.0487	0.6117	-0.0951	0.0804
P053	0.1796	-0.0588	0.0759	0.4723	-0.2949	0.2659	-0.1644	-0.1502	-0.0135	-0.4896	-0.4896	-0.4896	0.4974	0.0423	0.4176	0.1096	0.4616	0.4616	-0.1625	1.1378	0.9525	0.5825	0.3732	0.5454	-0.112	-0.5125	-0.3182	-0.6507	-1.0272	0.1819	0.0565	0.5379	0.357	0.0762	0.6049	0.4406	0.4222	0.7186	-0.5978	-0.1757	0.2	1.0983	0.2557	0.9107	0.1197	0.0695	0.0635	-0.2191	0.2136
P056	-0.4037	0.0607	-0.082	-0.2328	-0.2298	0.05	-0.4262	0.2871	-0.1266	-0.5229	-0.5229	-0.5229	0.1779	-0.6833	0.1626	0.2878	-0.0709	-0.0709	-0.1238	0.1788	0	0.1699	0.6474	0.1995	-0.0803	0.1869	0.0733	-0.161	0.1922	-0.1271	-0.0764	-0.0666	0.1196	0.065	-0.5141	-0.3659	0.0692	-0.1443	-0.1345	0.1034	1.3136	0.3745	-0.0247	0.4307	-0.4035	-0.0139	0.3672	-0.2672	-0.0214
P058	-0.5393	0.1012	-0.0325	0.1424	-0.0524	0.1102	-0.2414	-0.254	-0.1244	-0.084	-0.084	-0.084	-0.1492	0.0425	-0.0257	-0.6092	0.0243	0.0243	-0.0152	0.1008	0.6487	0.2939	0.1215	0.2375	-0.4368	0.107	0.2905	0.1211	0.0169	0.0199	0.0135	0.1398	0.1021	-0.0593	-0.1288	0.0228	0.0809	0.1742	-0.2878	-0.2114	0.0432	0.0485	-0.0246	0.6267	-0.1617	0.1708	0.0307	-0.2472	-0.0338
P059	-0.1569	0.0101	-0.1508	-0.2159	0.0884	0.0893	-0.4188	-0.8134	-0.2482	-0.0274	-0.0274	-0.0274	0.0672	0.0169	-0.5272	0.2772	0	0	-0.3404	0.3412	0.7454	0.1337	0.1247	0.0944	-0.1093	0.1952	0.4547	-0.1424	0.1094	0	-0.1518	-0.0353	0.2177	-0.1885	-0.1793	0.1308	-0.1385	-0.089	-0.2554	0.4598	-0.2286	1.5369	-0.2887	0.8175	-0.4998	0.3605	-0.0231	-0.3192	-0.0893
P060	-0.4348	0.086	-0.0277	0.0365	-0.1113	0.0233	-0.4462	-0.2744	-0.2327	-0.3562	-0.3562	-0.3562	0.0868	0.0679	-0.0262	-0.0835	0.1053	0.1053	-0.0339	0.1045	0.314	0.1498	0.0816	0.2921	-0.1074	0.1953	0.2307	0.0474	0.1641	0.0988	0.1209	0.2677	0.2703	-0.2334	-0.0133	-0.1161	0.0268	0	-0.3491	0.1823	0.3999	0.0945	0	0.7994	-0.1014	0.1135	0.1094	-0.5934	-0.0387
P061	-0.3398	0	0	0.1093	-0.2799	0.0619	-0.218	-0.2854	-0.0218	-0.7897	-0.7897	-0.7897	-0.1468	-0.0214	-0.8607	-0.6903	-0.3583	-0.3583	-0.1295	0.2483	0.83	0.6755	0.3113	0.1695	-0.4332	-1.1029	-0.3195	-0.2899	-0.0431	0.027	0	0.2465	0.4885	0.1699	-0.4965	0.1616	0.2059	0.3731	-0.2368	0.5311	0.6771	0.7432	-0.3043	0.3866	0.1119	0.145	0.0684	-0.0296	0.1816
P062	-0.42	0.0302	-0.0316	0.0805	-0.0462	0.143	-0.5152	-0.332	-0.0446	-0.217	-0.217	-0.217	-0.0451	-0.0595	0.083	0.117	-0.0355	-0.0355	-0.0291	-0.0434	0.5309	0.3317	0.0818	0.1837	-0.054	0.1873	0.2302	0.0224	0.0894	0.0778	-0.0298	0.356	0.0319	-0.0875	-0.0998	-0.2262	-0.0929	0.0964	-0.1626	-0.2838	0.5772	0.3421	0	0.5067	0.0979	0.2026	0.025	-0.2181	0.1056
P063	-0.4144	-0.0101	-0.1325	-0.0791	-0.074	-0.1637	-0.2979	-0.1939	-0.1633	-0.0945	-0.0945	-0.0945	-0.0384	0.3869	-0.1591	-0.0208	-0.0831	-0.0831	-0.0769	0.0291	0.3198	0.1492	0.0559	0.0477	-0.4402	0.0147	0.1539	-0.0251	-0.1154	0.0426	-0.0504	0.1143	0.045	-0.2855	0.1054	0.1928	0.1448	0.2148	-0.5146	-0.0868	0.0134	-0.3374	-0.0535	0.5094	0.3484	0.4995	0.4262	-0.2551	-0.0377
P064	-0.7218	-0.0774	0.0696	-0.0956	0.1134	0.9165	0.4619	-0.0605	0.0249	-0.4001	-0.4001	-0.4001	0.2461	-0.7065	0.2913	0.0979	0.2261	0.2261	0.5258	-0.0153	0.5152	0.5871	0.4298	0.7692	-0.1346	0.4319	0.5838	-0.5315	-0.5631	-0.4816	0.1427	0.0845	0.0246	0.4343	0.5013	0.4701	0.45	0.6424	-0.5602	-0.7019	0.4058	-0.1097	0.2822	0.2139	0.2345	0.3555	0.1173	0.0931	0.1614
P065	-0.4294	-0.0122	-0.0576	0.0273	-0.2786	-0.1372	0.0548	0	-0.0236	0.2058	0.2058	0.2058	0.0711	-0.1208	-0.1687	-0.1927	0.2656	0.2656	-0.5722	0	0.3823	0	-0.356	0.1579	0.1703	-0.4334	-0.3912	-0.4004	-0.4878	-0.4185	-0.1058	-0.2702	0.3403	-0.2722	0.289	0.2563	0.2578	0.3492	-0.8558	0.5013	0.3099	0.2762	0.0873	0.5037	0.1283	0.2383	0.045	0.0377	0.3419
P066	-0.0434	0.0243	-0.0492	0.0645	-0.0914	-0.2025	-0.3848	-0.296	-0.5542	-0.5009	-0.5009	-0.5009	-0.4996	0.0633	0.0672	0.0253	0.0993	0.0993	-0.0423	0.3268	0.4292	0.1675	0.1281	-0.1855	-0.3795	0.2001	0.2934	0.0192	0.2395	0.0925	0.2204	0.2306	0.6348	-0.2703	-0.0966	0.036	0.2352	0.2404	-0.7313	0.053	0.6131	0.694	-0.1468	0.9083	0.1306	0.5072	0.2022	-0.3033	-0.0286
P067	-0.4057	0.0271	-0.1216	0	-0.0342	-0.0748	-0.1655	-0.0621	-0.0691	-0.0359	-0.0359	-0.0359	0.0937	0.3149	-0.0685	0	-0.0778	-0.0778	0	0	0.3926	0.2436	0.1143	0.0662	-0.223	0.1734	0.1747	0	0.0485	0.041	-0.0538	0.1456	0.2225	-0.1315	0.0108	0.1412	-0.0175	0.0727	-0.0835	-0.0397	-0.0124	-0.277	0	0.5842	-0.0528	0.0957	0.101	-0.0648	0.1684
P068	-0.1827	-0.0545	-0.2575	0.0386	-0.0214	-0.1168	-0.0746	0.0559	0.1466	-0.2067	-0.2067	-0.2067	0.2629	0.1036	0.3658	0.0791	-0.0516	-0.0516	-0.184	0.0311	-0.086	-0.0168	0.3683	0.3282	0	0.1263	-0.1526	-0.1151	0.1656	0	-0.2376	-0.1675	0.0425	-0.1404	-0.0395	-0.1511	0.2807	0.217	-0.4499	0.0562	-0.0819	-0.071	0.1041	0.3115	-0.0366	0.1166	0.4657	-0.2093	0.2128
P069	0.4847	0.2269	-0.075	-0.1004	-0.1806	-0.0539	-0.5096	-0.1293	0.0427	0.2403	0.2403	0.2403	0.2253	0.0419	-0.0583	0.1679	0.0139	0.0139	-0.069	0.6089	0.4281	0.3747	0.2528	0.2246	-0.0394	0.1871	0.3483	0.0556	0.37	-0.0452	0.2336	0.1357	0.4849	0.0568	-0.4456	-0.0408	0.1613	-0.0543	-0.271	0.0988	0.0132	0.1658	-0.0751	1.0837	-0.1432	0.2847	0.0495	-0.2078	-0.0166
P071	-0.6786	-0.0848	0.6483	-0.3627	-0.2713	0.0256	-0.7328	0.1094	-0.2785	-0.2306	-0.2306	-0.2306	-0.086	-0.3292	0.0238	0.1089	0.9381	0.9381	0.224	0.5004	0.8564	1.1948	1.1675	1.1351	-0.0458	0.2012	0.0268	-0.1154	-0.044	-0.0221	-0.277	0.0457	0.5344	0.0455	-0.2871	0.3361	0.061	0.0728	-0.6386	0.5746	0.2646	1.0926	0.8211	0.6765	-0.1817	0.046	-0.0498	-0.7413	0.7401
P072	0.1583	0.0362	0.0216	-0.3434	-0.3233	0	-0.5401	-0.3872	-0.1188	-0.0815	-0.0815	-0.0815	0.3719	-0.139	-0.3352	0.3891	-0.2789	-0.2789	-0.28	0.204	0.3762	0.1003	0.1407	-0.0713	-0.361	0.182	0.2433	-0.1894	0.4072	0	0.0711	0.0122	0.6165	0.0182	-0.097	0.2297	0.2573	-0.0682	-0.235	0.0125	0.063	0.4691	-0.0882	0.9305	-0.4842	0.4186	-0.0797	-0.2735	0.0646
P073	0.0724	-0.0578	-0.1066	-0.1425	0	-0.0872	-0.1592	0.0146	0.291	-0.2548	-0.2548	-0.2548	-0.0748	-0.5616	-0.0187	0.075	-0.0804	-0.0804	-0.1567	0.2875	-0.0122	0.0799	0	0	-0.1532	0.0163	-0.0274	-0.249	-0.0596	-0.0584	-0.0895	-0.0154	0.1907	-0.6515	-0.0718	0.0787	0.3171	0.0247	-0.5539	-0.3543	-0.0974	-0.2943	-0.2808	0.7071	0.1098	-0.0508	0.086	-0.369	0.0147
P074	-0.2853	-0.0599	-0.1767	-0.2318	-0.0319	-0.1214	-0.1797	-0.1687	-0.0811	-0.2251	-0.2251	-0.2251	-0.0146	0.6304	-0.0476	0.0728	-0.0411	-0.0411	-0.2344	-0.0849	0.1492	-0.0762	-0.1183	-0.2815	-0.4001	0.3495	0.4739	-0.0158	0.3242	0.3987	-0.137	0.312	0.4589	-0.9209	0	0.3864	0.1842	0.0113	0.07	-0.0146	0.016	-0.1212	-0.1855	0.7078	0.0125	-0.0751	0.0306	-0.3965	-0.0356
P075	-0.0981	0.0559	-0.0947	-0.6208	-0.3561	-0.0932	-0.2573	-0.0549	0.1651	-0.0855	-0.0855	-0.0855	0.1461	0.0708	-0.254	-0.3903	0.1013	0.1013	-0.1538	0.6096	0.2165	0.2074	0.2157	-0.0199	-0.0812	0.2113	0.033	-0.0652	-0.0476	-0.1475	0.3567	0.1818	0	-0.3507	0.0478	0.2317	-0.0402	0.2353	-0.4743	0.6816	0.4135	0.792	0.1497	0.4115	-0.0119	0	-0.0444	-0.1791	0.2103
P076	0.3604	-0.0271	-0.0604	-0.1298	0.0111	-0.0706	-0.473	-0.2617	0.3719	-0.1244	-0.1244	-0.1244	0.0341	0.7068	-0.0494	0.0365	-0.1808	-0.1808	-0.1275	0.3213	0.161	0.1221	0.1331	0.1311	-0.2279	0.1809	0.1722	-0.1488	0.1597	0.0379	-0.3135	0.2086	0.0741	-0.2476	-0.2313	0.0822	0.0581	0	-0.4059	-0.0637	0.0105	-0.1422	0.0648	0.6231	-0.0702	-0.1273	-0.0494	-0.2949	0
P077	-0.0231	0.0407	-0.0372	-0.0569	-0.0574	-0.1201	-0.1958	-0.141	0.3225	-0.1427	-0.1427	-0.1427	-0.1057	0.5044	0	0.0961	-0.0129	-0.0129	-0.1472	0.2813	0.0227	0.064	0.0783	0.1533	-0.225	0.0129	0.0718	-0.1359	0.035	-0.14	-0.0169	0.046	0.1568	-0.7666	-0.2357	0.0471	0.0288	0.0325	-0.2914	-0.0759	-0.144	-0.5078	-0.0649	0.5117	-0.0334	-0.1407	-0.0183	-0.2352	-0.0341
P078	-0.0162	0.0167	-0.2248	0	0	-0.1762	-0.3369	-0.4514	0.0347	-0.2214	-0.2214	-0.2214	-0.0529	0.0538	-0.3804	0.0497	-0.1311	-0.1311	0.1382	0.1169	0.2275	0.1041	-0.0168	-0.1625	-0.3901	-0.0691	0.1087	-0.2077	0.125	0.0485	-0.1232	-0.1913	0.382	-0.2559	-0.5144	-0.0141	-0.067	-0.118	-0.2557	0.2271	0.0304	0.1441	-0.358	0.6695	-0.0957	0.1679	0.0605	-0.3044	-0.1138
P079	-0.0266	-0.0819	-0.2141	-0.3341	-0.0983	-0.0598	-0.1701	-0.344	-0.0206	-0.2515	-0.2515	-0.2515	-0.2135	-0.1348	-0.0904	0.0556	-0.4223	-0.4223	-0.3632	0.2452	0.1722	0.0649	0.1746	0	-0.333	-0.0553	-0.1848	-0.2309	0.1405	-0.0793	-0.2461	-0.0156	0.2727	-0.1319	-0.3709	-0.0253	-0.1106	-0.1144	-0.0634	0.0207	-0.1376	0.154	-0.3118	0.7668	-0.2765	-0.1844	0.019	-0.1402	-0.0126
P080	0.1156	0	-0.0187	-0.0887	0.0668	-0.1314	-0.6562	-0.1396	0.3436	-0.2363	-0.2363	-0.2363	-0.1727	-0.3533	-0.9605	0.0635	-0.0409	-0.0409	-0.1239	0.3256	0.1504	0.1507	0.0563	0.1126	-0.0669	-0.4408	-0.3413	-0.6258	0.0413	0.135	-0.0349	0.1102	0.3444	-0.8967	-0.0278	0.2821	0.1627	0.2784	-0.7133	0	0.1126	0.2487	-0.1339	0.607	0.0744	-0.0904	0.0339	-0.3292	0.0399
P081	-0.1427	-0.0647	0.0103	-0.0613	0.0298	0.2106	-0.0429	0.0257	0.1723	-0.4311	-0.4311	-0.4311	0.265	-0.0691	0.4845	0.0945	-0.2063	-0.2063	0.0928	0.0561	0.0815	0.2221	0.1186	0.2372	-0.1194	0.2319	0.37	0.0694	0.0911	0.0314	-0.267	0.1014	-0.3473	-0.1127	-0.0268	0.2297	0.2183	0.1264	0.1066	-0.2615	0.4612	-0.2298	0.7097	0.575	0.4515	0.3638	0.4269	-0.1226	0.1586
P082	0.2551	-0.0656	-0.0838	-0.2402	-0.1359	-0.0965	-0.4938	-0.3252	0.0463	-0.1647	-0.1647	-0.1647	-0.2099	0	-0.1937	-0.0488	-0.1231	-0.1231	-0.1492	0.2174	0.5005	0.1097	0.08	-0.1709	-0.0313	0.0445	0.254	0.0482	0.2382	0.3022	-0.0215	0	0.5185	-0.2552	-0.2789	0.0578	0.1956	-0.0366	-0.3198	-0.1766	0.1348	0.486	-0.137	0.8122	-0.1343	0.064	0.011	-0.4434	0
P083	-0.073	0.1132	0.0273	0.0386	-0.0167	0.0125	-0.9546	-0.3166	-0.0543	0.0824	0.0824	0.0824	0.1237	0.4294	-0.2102	0.2292	-0.3527	-0.3527	-0.1125	0.4232	0.2835	0.2769	0.2491	-0.0793	-0.114	-0.1183	0.7039	0.0507	0.2568	0	0	0.0234	0.4102	-0.1905	-0.2898	0.0773	0.1026	0	-0.5229	0.5543	0	0.8817	-0.0512	0.9094	-0.1707	0.1701	-0.0757	-0.3129	-0.0524
P084	-0.2857	0.0864	0.0963	0.2975	-0.1192	0.1239	-0.3318	-0.0392	0.1281	-0.0962	-0.0962	0	-0.1063	0.3011	-0.0332	-0.1254	0.0822	0.0822	0.1753	0.8115	0.4162	0.1087	0.109	0.0406	0.1151	0.0324	0.2267	0.1395	0.1904	-0.2769	-0.1024	0.4904	0.0539	-0.3608	0.0287	0.2672	0.2018	0.273	-0.0664	-0.1718	0.2085	0.1698	-0.0818	0.4021	0.1084	0.2025	-0.0334	-0.8509	-0.0602
P085	0.1653	-0.047	-0.3519	-0.4485	-0.2768	-0.2801	-0.3637	-0.4437	-0.032	-0.4348	-0.4348	-0.4348	-0.2995	-0.1852	-0.2211	-0.2013	0.1853	0.1853	-0.0316	0.1434	0.3103	0.0463	0.3294	0.074	-0.522	0.0242	0	-0.3511	-0.0651	0.0491	0.4698	-0.0358	0.4156	-0.1632	0.2988	0.393	-0.2241	0	-1.1539	0.092	0.097	-0.0116	-0.2375	0.3903	-0.2496	-0.2108	-0.2089	-0.3633	-0.4985
P086	-0.0129	0.0407	0.0319	0.098	-0.0426	0.0347	-0.4212	-0.255	0.1189	-0.0337	-0.0337	-0.0337	0	0.3682	-0.117	-0.1005	-0.0843	-0.0843	-0.1295	0.6023	0.3102	0.2124	0.2601	0.2607	0.0202	-0.0679	0.2288	-0.123	0.0175	-0.0948	-0.0867	0.1878	0.1545	-0.0388	-0.2759	0	0.1074	0.1081	-0.1411	-0.068	0.1183	0.2241	0.0187	0.8182	-0.0309	0.0466	-0.059	-0.2399	0.0214
P090	-0.0561	0.2911	-0.1488	-0.2266	-0.0817	0.1199	0.1637	0	-0.0514	-0.3359	-0.3359	-0.3359	0.3744	-0.1536	0.322	0.7198	0.0163	0.0163	-0.2358	-0.088	0.1307	0.143	0.1302	0.7022	0.296	0.1479	0.04	-0.1475	0.1026	0.3616	-0.3044	-0.0124	-0.0952	-0.1412	-0.1222	0.2525	0.0663	0.2254	0.3399	-0.2312	0.3373	0.9433	0.0894	0.6841	0.6913	0.2281	0	-0.3087	0.1403
P091	-0.4023	-0.0324	-0.2843	-0.1212	-0.1155	-0.1998	-0.3584	-0.1485	-0.1045	0.1715	-0.6016	0.0483	0.1253	0	0.0877	0.1866	0.1142	0.1142	-0.1327	0.2003	0.0337	-0.0768	0.16	-0.047	-0.181	0.2317	0.1811	-0.0776	0.2125	0.0369	-0.0573	-0.2702	0.2816	-0.1379	-0.0623	-0.078	0.2267	-0.2149	-0.1726	0.4896	0.7122	1.2922	-0.6245	0.5322	-0.4053	0.3184	0.0443	-0.3053	-0.0737
P092	0.0822	-0.2916	-0.1471	-0.3344	-0.1799	-0.2351	-0.2213	0.0618	-0.0994	-0.543	-0.543	-0.543	-0.0748	-0.1383	0.2324	-0.1015	-0.0672	-0.0672	0.0857	0.0667	0.5598	0.255	0.116	-0.0451	-0.1018	0.0425	0.0658	-0.2311	0.0195	0.1701	-0.1927	-0.023	-0.7855	0.8857	0.3033	0.4239	0.3734	0.7892	-0.5997	0.5959	0.5846	0.4094	0.1801	0.5857	0.2331	0.1465	0.1999	-0.0345	0.2498
P094	-0.0249	-0.267	-0.0272	-0.4	-0.1856	0.0313	-0.7745	0.2747	0.3231	-0.2105	-0.2105	-0.2105	0.467	-0.0918	0.2706	0.0238	0.0446	0.0446	-0.0152	0.4318	0.5791	0.3621	0.1658	0.1143	-0.468	0.3959	0.1463	-0.0273	0.2252	0.242	-0.3101	-0.0479	0	0	0.3379	0.4211	0.2502	0.3988	0.1784	-0.1183	-0.114	0.4585	-0.5504	0.3975	0.0933	-0.115	-0.0356	-0.27	0
P095	-0.2204	0.2142	-0.2097	-0.1588	-0.4461	-0.2612	-0.1739	-0.1323	0.1699	-0.1034	-0.1034	-0.1034	-0.0515	0.091	0.1612	0	-0.5917	-0.5917	0	0.0476	0.3134	0.1737	0.2051	0.0992	-0.1183	0.2824	-0.1022	-0.1435	0.2161	0.209	-0.4222	-0.237	0.0155	-0.2887	0.1107	0.2196	0.0874	0.2937	-0.7465	-0.0702	-0.2057	-0.456	0.1895	0.5995	0.1878	-0.0148	0.2535	-0.1884	-0.6564
P096	-0.2222	-0.1463	-0.2282	-0.3427	-0.0716	0.2317	0.195	-0.3069	-0.6243	-0.3197	-0.3197	-0.3197	-0.0659	-0.0199	-0.0712	-0.0134	0.015	0.015	-0.1217	-0.1152	0.2342	-0.0698	0	-0.2896	-0.3801	0.1142	0.0806	-0.2277	0.0839	-0.4577	-0.1974	-0.6732	0.0479	-0.4368	0.0237	0.1332	-0.2469	0.1254	-0.7136	0.4142	0.2531	-0.0646	-0.0203	0.4227	0.0832	-0.0456	0.1085	-0.4226	0.1058
P097	-0.1276	-0.1364	-0.0987	-0.3807	-0.156	0.0284	-0.3597	0	-0.073	-0.5125	-0.5125	-0.5125	0.0579	-0.0915	0.3188	-0.0919	-0.1953	-0.1953	-0.1842	-0.1861	0.1303	0.1455	0.0242	-0.0232	-0.058	0.0741	-0.247	-0.29	0.0385	-0.0587	-0.3021	0.0224	-0.3912	-0.2566	0	0.1207	-0.0338	0.0624	0.0676	-0.2859	-0.2701	-1.0665	0.0985	0.3019	-0.0204	-0.0707	-0.0328	-0.2974	0.0909
P098	-0.0483	-0.1086	-0.0933	-0.0201	0.0726	0.1895	-0.0513	0.6809	-0.355	-0.4673	-0.4673	-0.4673	0.5434	-0.1137	0.1733	0.5947	-0.7508	0.0135	0.1567	-0.0914	0.6372	0.164	-0.0139	0.0607	0.1522	0.1821	0.2795	-0.096	0.3175	0.0596	-0.5219	0.0568	-0.3029	0.0758	0.3334	0.4458	0.2174	0.2892	-0.1917	0.8536	0.7062	1.0415	0.0458	0.3894	-0.1205	0.1243	0.0321	0.1938	0.1876
P100	0	0.1413	0.135	0.2145	0	0.436	-0.5249	-0.4232	-0.2817	-0.0572	-0.0572	-0.0572	-0.0682	0.211	0.0163	0.2985	-0.2887	-0.2887	-0.3228	0.0876	0.0584	0.0897	0.402	0.4462	0.1811	-0.1469	0.181	0.1609	0.2204	0.0415	0.073	0.0355	0.5687	0.05	-0.1481	0.1402	0.2307	0.1931	-0.0499	0.6946	0.0631	1.0692	-0.3472	0.8785	-0.0515	0.1318	-0.0925	-0.5799	-0.3126
P102	0.0139	0	-0.0764	-0.4247	0.1491	0.1457	-0.3773	0.0467	-0.7273	-0.3168	-0.3168	-0.3168	0.639	-0.495	0.0432	0.6654	-0.1989	-0.1989	-0.19	-1.193	0.2938	0.1768	0.1776	-0.0238	-0.018	0.2015	-0.07	-0.18	0.431	0.1174	-0.3832	-0.0918	0.1454	0.3403	0.4159	0.5616	0.4574	0.3072	-0.5054	-0.087	0.2026	0.9285	0.2414	0.5237	-0.3581	0.2179	-0.0205	-0.3114	-0.1073
P103	0.3124	0.6442	0.0901	0.0879	0.0912	0.1044	-0.7398	-0.5936	-0.4864	-0.0488	-0.0488	-0.0488	-0.1206	-0.3086	-0.566	0.1431	0.0375	0.0375	-0.3193	0.1539	0.279	0.0915	0.0188	-0.2388	-0.4566	0.1466	0.4693	0	0.2191	-0.0266	0.0996	0.0704	0.7906	-0.0239	-0.1722	0.3311	0.3059	0.2113	-1.0839	0.0124	-0.1914	0.6864	-0.2923	0.9473	-0.0628	0.4014	-0.0615	-0.2568	-0.2228
P104	-0.5944	-0.3038	0.086	-0.1006	-0.4656	-0.4249	-0.135	-0.1039	-0.1948	0.1563	0.1563	0.1563	0.0403	0	-0.37	0.2017	-0.2363	-0.2363	-0.2727	0.1062	0.1382	0.072	0.0209	-0.1748	-0.1625	-0.2899	-0.1686	-0.711	-0.2603	-0.5406	0.0172	0	0.2985	0.1794	-0.1579	-0.024	0.0436	-0.1831	-0.2554	0.1814	-0.1702	-0.1421	-0.1244	0.6602	-0.302	0.1008	0.0738	-0.1485	-0.1241
P105	-0.3478	0.0946	0.0696	-0.0356	0	0.0872	-0.2585	0.039	-0.0709	-0.0138	-0.0138	-0.0138	0.2168	0.1241	-0.0896	0.2111	0.1028	0.1028	0.1248	0.5199	0.4114	0.2229	0.2255	0.171	-0.0637	0.3872	0.2764	-0.027	0.3353	-0.0242	0.1273	0.1857	0.2755	-0.085	0.1444	0.096	0.3258	-0.0207	-0.5698	0.0191	0.1883	-0.1603	-0.0325	0.8169	-0.3236	0.4332	0	-0.038	0.0726
P106	0.0971	-0.1423	0	-0.3565	0.1551	0.1375	-0.1503	-0.0548	-0.3447	-0.2388	-0.2388	-0.2388	0.4477	-0.0132	0.2713	0.6967	-0.0802	-0.0802	-0.029	-0.0972	0.1342	0.0769	0.1871	0.2127	0.1088	-0.0266	-0.0444	-0.2735	0.0604	-0.2267	-0.2019	-0.1479	0.0674	0.1854	0.4998	0.59	0.4442	0.3312	-0.1452	-0.2099	-0.1397	0.2795	0.0774	0.3976	-0.2409	0.1488	-0.1661	0.1304	0.2398
P107	-0.2946	0.2398	0	0.4343	0.2601	0.2927	0	0.2579	-0.1008	0.0276	0.0276	0.0276	0.3999	0.1764	0.2049	0.7195	0.2329	0.2329	0	0.2898	0.1935	0.2496	0.3263	0.316	0.2016	0.0758	0.0351	-0.2415	0.0583	0.0698	-0.0323	0.0318	0.0647	0.1668	0.134	0.3704	0.2793	0.1656	-0.1497	-0.0471	-0.1007	0.2545	0.0251	0.6713	-0.0737	0.3269	0.0995	0.0988	0.2462
P108	-0.3301	0.15	0.1369	0.193	-0.0337	0.1965	-0.4602	0	-0.2319	-0.082	-0.082	-0.082	0.0893	0.1019	-0.2243	0.4475	0.0789	0.0789	0.0571	0.3658	0.4791	0.1682	0.2647	0.2958	-0.1381	-0.3214	0.1573	-0.2742	-0.0945	0.0377	0.0949	0.1419	0.0944	0.0351	0.0431	0.0592	0.2057	0.0148	-0.052	0.1674	-0.0483	1.1942	-0.3261	1.0056	-0.0956	0.3282	0.0524	-0.2045	0.0367
P109	-0.4991	0	-0.1421	-0.025	-0.0831	-0.1257	-0.2653	-0.1255	-0.1704	-0.0322	-0.0322	-0.0322	0.0519	-0.2648	-0.0909	0.2447	0.2232	0.2232	0.1137	0.5844	0.409	0.2108	0.4068	0.4354	-0.167	-0.0744	0	-0.3187	-0.2791	0.0225	0.1603	0	0.2716	-0.2114	0.011	0.0175	0.0775	-0.1058	-0.5598	0.1278	-0.061	0.5289	-0.2196	0.6398	-0.1886	0.2723	-0.047	-0.2879	-0.0989
P110	-0.4926	0.0817	-0.2315	0.1029	0.0629	-0.032	-0.2028	-0.0339	-0.3812	-0.2152	-0.2152	-0.2152	-0.1479	0.0465	-0.179	0.3037	-0.0224	-0.0224	-0.0268	0.1914	0.0582	-0.0124	0.0488	0.0494	-0.1827	0.0773	0.1755	-0.1638	-0.0353	-0.0558	-0.2214	0.0177	0.124	0.0296	-0.0679	-0.0348	0.1221	-0.065	-0.1432	0.3051	0.2433	1.3722	-0.2711	0.2729	-0.107	0.1703	-0.1175	0.1876	0.5628
P111	-0.3813	-0.2833	0.0773	0.2406	-0.2505	0.0881	-0.9056	-0.0771	-0.31	0	-0.5733	0.0422	0	-0.2405	-0.1962	0.4248	0	0	0.0107	0.3278	0.3204	0.0819	0.1285	0.1388	-0.0731	0.1856	0.2043	-0.0523	0.1096	-0.0492	0.0943	0.0708	0.1571	-0.0201	-0.0315	0.0177	0	-0.107	-0.5192	0.3321	-0.207	1.3159	-0.3347	0.724	-0.0294	0.3722	-0.0296	-0.4117	-0.1336
P112	-0.3106	-0.085	-0.1593	-0.0895	-0.1828	-0.0245	-0.3509	-0.191	-0.483	-0.2581	-0.2581	-0.2581	0.0639	0	-0.0725	0.4879	0	0	-0.0574	0.0524	0.1462	0.0335	0	0.0393	-0.2787	0.1768	0.3106	-0.2823	-0.0276	-0.0409	-0.1888	-0.0405	-0.187	-0.0942	0.1706	-0.0806	-0.1188	-0.2031	-0.312	0.0454	-0.3292	-0.2276	-0.3561	0.5745	-0.1369	0.3843	-0.0629	-0.1419	0.0357
P113	-0.8179	-0.2112	-0.2304	-0.1609	-0.1958	0.3111	-0.2673	-0.0813	-0.4136	-0.4872	-0.4872	-0.4872	0.1176	0	0.0893	0.23	-0.1814	-0.1814	0.0348	0.2478	0.4732	0.1984	0.2288	0.3117	-0.1285	-0.0993	-0.0471	-0.4006	-0.1968	-0.4064	-0.2072	-0.03	-0.3171	0	0.0994	0.1853	0.2708	-0.0147	-0.3495	0.6741	0.6657	1.2568	-0.3162	0.367	-0.1283	0.2332	-0.1287	-0.3027	0.1349
P114	-0.5261	0.0509	-0.0181	0.0768	0.0601	0.0436	-0.2173	-0.0599	-0.2639	-0.2288	-0.2288	-0.2288	0.1486	0.1539	0.0214	0.3926	0.0643	0.0643	0.0157	0.3074	0.2522	0.0761	0.1739	0.1364	-0.1312	0.2416	0.1549	0.014	0.1587	0.0107	-0.1284	0	0.0844	0.0463	0.2258	0.1321	0.2125	0.0826	-0.6124	0.7594	0.3485	0.8507	-0.6227	0.6532	0.171	0.681	0.2446	-0.1634	0.0966
P115	-0.5502	-0.077	-0.241	-0.0748	0.0115	-0.0611	-0.3767	-0.0798	-0.4373	-0.3553	-0.3553	-0.3553	0.1309	0.0538	-0.0852	0.3428	-0.102	-0.102	-0.1756	0.0676	0.0788	-0.2226	0.0114	-0.0324	-0.1347	0.1839	-0.0317	-0.2017	0.1212	-0.0421	-0.2044	-0.2211	-0.2	-0.1687	0.1257	-0.073	-0.037	-0.2732	-0.2361	0.1123	-0.3411	0.0777	-0.2375	0.4316	-0.3442	0.2171	-0.1469	-0.3309	0.0185
P116	-0.5793	0.0972	0.0645	-0.0327	-0.788	0.1299	-0.3063	-0.043	-0.1409	-0.0553	-0.0553	-0.0553	0.0566	-0.2065	0.0801	-0.1526	-0.1249	-0.1249	-0.5099	0.0212	0.0892	0.3107	0.182	0.1254	-0.0585	0.1164	0.0137	-0.1552	0.1366	-0.2261	-0.1054	-0.3122	0.4248	-0.1252	-0.2118	0.091	0.0684	-0.028	-0.6617	0.8873	0.6143	0.9239	-0.0872	0.3801	-0.2266	0.0688	-0.0696	-0.4422	0.0102
P117	-0.5044	-0.0694	-0.2691	-0.7422	-0.0765	-0.222	-0.3682	-0.3103	-0.4937	-0.1877	-0.1877	-0.1877	-0.0345	-0.3406	-0.5029	0.1843	-0.1206	-0.1206	-0.1266	0.0821	-0.129	-0.1229	-0.0573	-0.0832	-0.4359	-0.4593	-0.4497	-0.0491	-0.1959	-0.2367	-0.3356	-0.1599	0.0776	-0.0912	0.1299	0.0185	0.1693	-0.0819	-0.2653	0.0893	-0.1476	0.3963	-0.392	0.3404	-0.3255	0.2366	-0.1448	-0.2672	-0.1873
P118	-0.5231	0.033	0.0224	-0.3749	-0.1157	0.133	-0.5426	0.2924	-0.2014	0.0231	0.0231	0.0231	0.3628	-0.1443	0.0526	0.3382	-0.1248	-0.1248	-0.1292	0.2195	0.2689	0.2945	0.1941	0.0636	-0.1926	0.1236	0.6106	-0.1292	0.0963	-0.0834	0.2143	0.4193	1.0107	0.1289	-0.0874	0.4781	0.8593	0.3395	-0.1417	0.1115	-0.1004	-0.0569	-0.1761	0.8348	-0.2564	0.144	1.0713	-0.3313	0.0315
P119	-0.204	-0.0376	-0.0476	-0.1754	-0.0305	0.1432	-0.1738	-0.1065	-0.3108	-0.1906	-0.1906	-0.1906	-0.1636	-0.2402	0.1719	0.2628	0	0	-0.1291	0.2713	0.2324	0.0823	0.4488	0.4819	-0.027	-0.1926	0.1601	-0.0806	0.0902	-0.1025	-0.1257	-0.0512	-0.0993	0.0877	0.0868	0.0977	0.1564	-0.0196	-0.4046	0.3855	0.2208	0.2742	-0.0373	0.3448	-0.2012	0.3028	-0.0741	-0.2981	0.0333
P120	0.1272	0.1828	0.0153	0.1028	0.0532	0.1652	-0.1711	-0.1507	-0.034	0.1796	0.1796	0.1796	0.247	-0.0479	0.2429	0.5039	0.0586	0.0586	-0.0483	0.3736	0.1984	0.3613	0.3184	0.4278	0.0687	0.2769	0.4086	0	0.2571	-0.0523	0.2035	0.1215	0.237	0.18	-0.1641	0.2786	0.2042	0.0744	-0.2148	-0.6819	0.0305	0.7323	0.0886	0.8713	-0.0835	0.2177	0.1024	-0.3695	-0.2429
P121	-0.2572	-0.0365	-0.0145	-0.1436	-0.118	-0.1007	-0.484	-0.2504	-0.1093	0.3042	0.3042	0.5334	0.2412	-0.0246	-0.5431	0.0949	-0.1875	-0.1875	-0.3001	0.3969	0.4902	0.2188	0.4686	0.3805	-0.3374	0.3381	0.5796	-0.6001	-0.2113	-0.0438	0.3128	0.0752	0.3726	0.1197	0.0699	0.157	0.0539	0.1433	-0.591	-0.0916	-0.1303	0.1813	-0.0907	0.8855	-0.0698	0.662	-0.4302	-0.0297	0
P122	-0.2079	0.1567	0.0504	-0.1875	0.0718	-0.1907	-0.2225	-0.1734	0.0542	0.166	0.166	0.166	0.0172	0.1881	-0.2244	0.2409	0.0309	0.0309	-0.0735	0.3392	0.1965	-0.0112	0.0861	0.5159	0.0222	0.3872	0.2356	0.1033	0.5136	0.3095	0.1714	0.0358	0.5868	-0.1618	0.1835	-0.1947	0.2974	0.2555	-0.3607	0.2076	0.0937	0.2991	-0.1032	0.8637	-0.5214	0.7995	0.2142	-0.1685	0.093
P123	-0.3364	0.1029	-0.0568	0.0284	0	0	-0.2731	0.3585	-0.1318	0	0	0	0.1181	0.3761	0.0549	0.3196	0.065	0.065	0	0.348	0.295	0.0992	0.1643	0.2284	-0.0411	0.1293	0.2953	0	0.0676	-0.0431	-0.114	0.0111	-0.0408	0.0567	0.0796	0.0776	0.1959	-0.0384	-0.6828	0.1372	-0.1801	-0.2364	-0.1029	0.4714	-0.1931	0.318	0	-0.0797	0.0545
P124	-0.8196	-0.0817	-0.0241	-0.3018	-0.2837	0.2935	-0.3343	0.0562	-0.2713	-0.1145	-0.1145	-0.1145	0.2175	-0.0911	0.2105	0.4476	-0.1082	-0.1082	-0.09	0.1393	0.278	0.2479	0.1974	0.1547	0.0208	-0.0234	0.0629	-0.1896	0.1468	-0.1928	0.218	0.0598	0.0946	0.2587	0.0502	0.2107	0.3134	0.0869	-0.2583	0.593	0.77	0.4078	-0.0412	0.511	-0.2347	0.0376	-0.0679	-0.2691	0
P125	-0.1276	0.0934	-0.045	-0.0834	0	-0.1492	-0.4072	-0.1827	-0.0487	0.2083	0.2083	0.2083	-0.0255	-0.2678	-0.13	0.0681	0.0195	0.0195	0	0.5858	0.3558	0.2118	0.1308	0.1019	-0.0128	0.0534	0.4397	0.0117	0.3196	-0.2345	0.1101	0.1082	0.6176	-0.1679	-0.171	0.0881	0.1815	0	-0.3326	0.0209	0.1655	0.596	-0.109	0.9965	-0.2142	0.3091	0.0124	-0.127	0.029
P126	-0.2694	-0.0583	-0.1941	-0.4413	-0.2458	-0.0651	-0.2695	-0.1186	-0.5568	-0.2559	-0.2559	-0.2559	-0.1579	-0.208	0.4544	0.6117	-0.1317	-0.1317	-0.2072	-0.0327	0.2204	-0.085	-0.0891	0.2687	-0.2019	-1.0204	-0.9408	-0.4722	-0.2027	-0.3624	-0.2099	-0.1817	0.2534	0.5443	0.3538	0.3373	0.315	0.191	-1.3246	1.7413	1.2327	1.1266	0	0.9069	0.0631	0.2405	0.3607	-0.2531	-0.1508
P127	0.0746	0.0777	-0.0318	-0.3253	-0.1312	0.0443	-0.4543	-0.0885	-0.1818	-0.069	-0.069	-0.069	0.2557	0.0828	0.0757	0.5268	-0.1132	-0.1132	-0.1964	0.1357	0.2194	0.1318	0.1647	0.1672	-0.776	0.1444	0.1092	-0.1185	0.2786	-0.072	-0.1813	-0.1148	-0.1502	0.0478	0.0159	0.1371	0.0465	-0.094	-0.6854	0.0584	-0.259	-0.1877	0.0497	0.371	-0.3954	0.4452	0.0129	-0.2207	0.0513
P128	-0.4345	-0.1177	-0.0475	-0.492	-0.0611	0.0533	-0.4786	-0.1381	-0.6047	-0.4375	-0.4375	-0.4375	-0.401	-0.1606	-0.1351	0.3265	-0.0628	-0.0628	-0.1085	0.0791	0.1989	0.0941	-0.0324	0.1671	-0.3953	0.1085	0.2144	-0.3396	0.2187	-0.1114	-0.0861	-0.0595	0.0116	0.0525	-0.1269	0.0677	0.1511	-0.3763	-0.6371	0.1495	-0.2157	-0.4108	-0.6256	0.4249	-0.3347	-0.2967	-0.1875	-0.2283	-0.1426
P129	-0.0123	0.1159	-0.1996	-0.2896	-0.1921	0.0706	-0.1084	-0.1108	-0.4131	-0.3448	-0.3448	-0.3448	0.4205	-0.1454	0.4219	0.8883	-0.1507	-0.1507	0.1264	0.3285	0.1623	0.178	0.2915	0.1865	-0.6762	-0.2383	-0.4889	-0.5539	-0.1026	0.0851	-0.0855	-0.5771	-0.3105	0.1193	0.094	0.0898	0.2	0	-0.3649	0.0358	0.1876	0.0495	-0.1796	0.3678	-0.1882	0.7015	0.2912	0	0.2696
P130	-0.6236	-0.1958	-0.2727	-0.3176	-0.1403	0.1849	0	-0.2311	-0.4453	-0.2885	-0.2885	-0.2885	0.0514	0	-0.2006	0.1954	-0.2032	-0.2032	-0.1549	0.0687	0.2288	-0.2247	-0.0784	-0.1252	-0.1546	-0.3579	-0.229	0.076	0.1647	-0.1493	-0.1964	-0.2218	-0.0393	-0.1509	0.0918	0.0987	0.2348	0.0747	-0.5773	-0.1642	-0.196	-0.7579	0.0925	0.6931	-0.2533	0.2825	0	-0.233	-0.1335
P131	0.1348	0.1096	-0.0329	0	0.1138	-0.1459	-0.2296	-0.2103	-0.9124	0.2985	0.2985	0.2985	-0.9693	0.1711	-0.4729	0.1765	0.097	0.097	-0.0105	0.4978	0.197	-0.0786	0.18	-0.0541	-0.0558	-0.0211	0.0539	0.1046	0.1591	-0.0327	0.0777	-0.1703	0.4276	-0.0357	-0.1333	-0.1234	0.0709	0.0681	-0.9637	0.3087	-0.1487	-0.2182	-0.6408	0.5341	-0.1698	0.3254	0.0533	0.1157	0.0649
P132	-0.2431	-0.1737	-0.0523	-0.6304	-0.2164	0.0833	-0.7291	-0.323	-0.9217	-0.4701	-0.4701	-0.4701	-0.3135	-0.5974	-0.5122	0.3144	0.1518	0.1518	0.3099	0.2579	0.6089	0.2814	0.2574	0.7123	-0.4744	-0.3391	-0.0527	-1.1033	-0.2074	-0.1361	-0.2147	-0.3192	0.113	0.3969	-0.0318	0.26	0.3204	-0.2855	-1.0002	0.3578	0.0702	-0.1456	-0.6128	0.5902	-0.5675	-0.0409	-0.2473	-0.4899	-0.4525
P134	-0.1527	0.0813	0.1131	-0.0368	0.0324	-0.0207	-0.3708	0.2062	-0.1591	0.1	0.1	0.1	0.1227	0.1725	-0.0476	0.3605	0.0993	0.0993	-0.0306	0.7456	0.6108	0.1998	0.1397	0.1646	-0.1232	0.2235	0.3721	0.0169	0.4329	0.0225	-0.0256	0.023	0.4472	-0.1372	0	0.037	0.1457	-0.0509	-0.217	0.2775	0.3182	0.635	0	0.7133	-0.3125	0.3997	0.0676	-0.2195	0.0117
P135	-0.2758	0.2462	0.1566	-0.0618	0	0.0195	-0.3294	-0.0897	-0.048	0.0779	-0.2395	0.2236	0.2508	0.1639	-0.0733	0.3176	-0.0166	-0.0166	0.1534	0.5933	0.3256	0.3637	0.117	0.2526	0.0533	0.4587	0.5434	0.136	0.2494	0.0558	-0.0865	-0.0973	0.1908	0.1777	0.1197	0.2484	0.3541	0.0562	-0.1606	0.1867	0.0112	-0.2984	0.0933	0.6967	-0.0354	0.5876	0.1778	-0.0883	0.1836
P136	-0.2775	0.0439	0.1073	-0.1061	-0.2097	-0.0595	-0.7124	-0.1614	-0.3634	-0.1424	-0.1424	-0.1424	0.1799	-0.144	-0.1398	0.2121	-0.0608	-0.0608	0.0318	0.4279	0.4112	0.2794	0.1112	0.2564	-0.0219	0.1688	0.2988	-0.0426	0.0536	-0.1263	-0.1177	0.3171	-0.0415	-0.0879	0.0174	0.0941	0.1458	-0.1223	-0.1631	-0.0526	-0.1261	0.0985	-0.1562	0.7742	-0.2046	0.39	-0.0328	-0.3049	-0.2205
P137	-1.2816	-0.3679	-0.3366	-0.5717	-0.4634	-0.4401	-0.1501	-0.3705	-0.6636	-0.5542	-0.5542	-0.5542	-0.3309	-0.2082	-0.4173	-0.0398	0	0	0	-0.2057	-0.1759	0.0412	0.3976	0.4349	-0.0392	0.0379	0	-0.1819	-0.0163	-0.0998	0.3584	-0.1483	0.255	0.5857	0.07	0.101	0.2362	0.026	-0.5771	-0.2847	0.0212	-0.1654	0.1946	0.7001	-0.3138	0.3822	0.2251	-0.0806	0.0196
P138	-0.3505	0.0502	-0.0166	-0.1583	-0.2929	0.2011	-0.2512	0.0445	-0.1856	-0.0536	-0.0536	-0.0536	0.1617	-0.2471	0.1928	0.3325	-0.1221	-0.1221	-0.077	0.18	0.3027	0.1922	0.2286	0.1614	-0.0509	0.0411	0.1412	-0.2836	0.095	-0.234	0.0164	0.0703	-0.0891	-0.0687	-0.0899	0.0482	0.1119	-0.0808	-0.4103	0.0872	0.1946	-0.2338	-0.2758	0.6766	-0.2498	0.1697	-0.0792	-0.3234	-0.107
P139	-0.3293	0.0696	-0.1233	0.0353	-0.1686	0.0772	-0.8862	-0.0455	-0.0399	0.1065	0.1065	0.1065	0.3282	-0.0338	0.2609	0.5154	-0.0848	-0.0848	-0.177	0.5928	0.5616	0.1705	0.3833	0.3037	-0.0437	0.2642	0.2293	-0.0713	0.3297	-0.6672	0	-0.1211	0.1991	0.039	-0.209	0.0936	0.2243	-0.0698	-0.7152	0.2213	-0.0283	-0.4559	0.0267	0.5028	-0.3695	0.1498	-0.0748	-0.2004	0
P140	-0.8507	-0.0163	-0.0631	0.1145	0.1014	0.1435	0.0274	-0.0492	-0.4061	-0.1179	-0.1179	-0.1179	0.1071	-0.1546	0.0802	0.2529	0.2526	0.2526	0.0955	0.4146	0.463	0.1968	0.325	0.2023	0.0817	-0.34	0.0405	-0.0948	0.0805	-0.1057	-0.1736	0	0.214	0.2056	0.1179	0.1603	0.2971	-0.0459	0.0774	0.2854	0.1305	-0.2533	0	1.0265	-0.0522	0.1056	-0.2931	-0.0889	0.0999
P141	-0.3105	-0.0484	-0.1434	-0.1395	-0.0744	-0.09	-0.5964	-0.3563	-0.0327	0.065	0.065	0.065	-0.0284	-0.0659	-0.2494	-0.042	0.0198	0.0198	-0.1568	0.6484	0.3729	0.4441	0.2141	0.0935	-0.1223	0.0479	0.4429	0.0596	0.3928	0.0395	0.0104	0.2911	0.5547	0.0802	0	0.1307	0.1927	-0.1159	-0.5555	0.0248	0.231	0.9013	-0.4385	0.787	-0.2559	0.247	0	-1.0753	-0.3572
P142	-0.5166	-0.1088	-0.2325	-0.6311	0.0158	0.1522	-0.4604	-0.0914	-0.7084	-0.3574	-0.3574	-0.3574	-0.2225	-0.2856	-0.0146	0.5994	0.0725	0.0725	-0.1273	-0.1947	0.2209	0.0547	0.1924	-0.0189	-0.3769	-0.0411	-0.0682	-0.6476	-0.2367	-0.2225	-0.2953	0.0722	0.0711	0.1092	-0.0512	0.1375	0.46	-0.1791	-0.4023	0.2999	-0.3039	-0.1143	-0.8461	0.4173	0.0778	0.195	0.0452	-0.4831	-0.1602
P143	-0.3381	0.1329	0.1364	0.0532	0.0516	0.029	-0.4252	-0.1482	-0.1622	0.0657	0.0657	0.0657	0.1192	0.2032	-0.2579	0.2866	0.0439	0.0439	0.0197	0.4617	0.4018	0.156	0.1754	0.1898	-0.1724	0.1855	0.3549	-0.1005	0.093	-0.0262	-0.0682	0.2231	0.2583	-0.075	0.0646	0	0.1553	-0.0244	-0.1246	0.1728	-0.0237	-0.1382	-0.187	0.7243	-0.2023	0.3727	0.0671	-0.5142	-0.0387
P144	-0.2035	0.1312	-0.1276	-0.1734	-0.1049	-0.0755	-0.4479	-0.2012	0	0.1386	0.1386	0.1386	0.1222	-0.1555	-0.2349	0.1018	0.027	0.027	-0.1808	0.356	0.116	0.0451	0.2151	0.1676	-0.297	0.2688	0.3048	-0.0614	0.2028	0	-0.0735	0	0.3644	-0.036	-0.1278	0.0635	0.28	-0.1463	-0.364	0.1426	-0.0299	-0.1774	-0.643	0.66	-0.3815	0.145	0.0171	-0.4081	-0.1764
P145	-0.7504	0	0.028	0	0.0377	0.2899	-0.3671	0.0207	-0.0719	0.1184	0.1184	0.1184	0.0491	-0.0459	0.0514	0.3006	0.1413	0.1413	0.0619	0.5427	0.679	0.3829	0.2479	0.0359	0.0117	0.1816	0.4063	-0.0219	0.1803	-0.1136	0.1364	0.2439	0.3019	0	-0.1875	0.134	0.1418	-0.0499	-0.1025	0.1312	0.3871	0.6279	-0.1492	0.8362	-0.0616	0.0931	0.0655	-0.2274	-0.0392
P146	-0.1761	0.1189	-0.2432	-0.1894	-0.1667	-0.1782	-0.6524	-0.1207	-0.1043	0.1521	0.1521	0.1521	0.0722	-0.3555	0.0696	0.194	0.0288	0.0288	-0.0637	0.3119	0.1743	-0.0661	0.1821	0	-0.2049	0.1039	0.1463	-0.0135	0.2066	0	0	-0.0778	0.4246	-0.0613	-0.1697	-0.1733	0.1748	-0.1868	-0.3186	0.1497	-0.2196	-0.1312	-0.3099	0.3327	-0.4477	0.1171	-0.0468	-0.3072	-0.0227
P147	-0.4185	-0.2313	-0.0546	-0.6278	-0.7661	0.0757	-0.8324	-0.3586	-0.8064	-0.3215	-0.3215	-0.3215	-0.2509	-0.5815	-0.5933	0.0788	-0.1943	-0.1943	-0.1746	-0.1163	0.3875	0.0599	-0.0239	-0.2159	-0.5718	-0.1	-0.0833	-0.9449	-0.4445	-0.6856	-0.2766	-0.1434	-0.2923	-0.065	-0.3438	-0.2511	0	-0.6405	-0.9977	-0.0305	-0.2151	-0.0807	-0.629	0.6188	-0.4436	-0.1993	-0.3077	-0.4344	-0.2148
P148	-0.314	-0.021	-0.2371	-0.3326	-0.1706	-0.1144	-0.1894	-0.0692	-0.2531	0.1141	0.1141	0.1141	0.1482	0.0777	0.1206	0.2615	-0.1785	-0.1785	-0.1031	0.3231	0.1761	0.2628	0.3518	0.0915	-0.0935	0.2635	-0.057	-0.0613	0.3518	-0.0112	0.0981	-0.1712	0.1996	0.1488	0.0562	0.0411	0.2328	-0.2002	-0.4476	0.219	0.0141	-0.4694	-0.2705	0.3488	-0.5785	0.2689	-0.0452	-0.212	0.0286
P149	-0.437	-0.0602	-0.1142	-0.3608	-0.1864	-0.0211	-0.4767	-0.2324	-0.321	-0.7963	-0.7963	-0.7963	-0.8928	-0.3202	-0.3281	0.2927	0.1124	0.1124	-0.1119	0.1355	0.0808	0.1981	0.523	0.1386	-0.7047	0.0539	0.0974	-0.427	0	-0.1357	-0.1799	-0.518	0.4106	0.1888	0.2168	0.1875	0.1981	-0.1193	-0.5871	0.808	0.4773	0.3315	-0.2364	0.4695	-0.1927	0.3784	0.2925	-0.4394	-0.2196
P150	-0.5672	0.229	0.0865	-0.0497	0.051	0.2322	-0.1751	0.519	-0.2386	0.0245	0.0245	0.0245	0.0997	-0.1961	0.0641	0.2389	-0.1769	-0.1769	-0.0754	0.1154	0.5102	0.2003	0.524	0.1767	-0.1537	-0.4611	-0.4828	-0.2876	-0.0191	-0.2876	0.2305	0.2291	-0.2754	-0.1106	-0.1183	-0.0202	0.0255	-0.2813	0.191	0.4143	0.2717	-0.0373	0.1688	0.8208	0.1119	0.5115	0.3192	-0.1166	0
P151	-0.1376	0.0948	-0.0197	-0.2388	-0.2177	0.0415	-0.2048	-0.2498	-0.1226	0.1179	0.1179	0.1179	0.2346	-0.1065	0.0466	0.334	0	0	-0.1049	0.3738	0.2491	0.4945	0.3149	0.3987	-0.0771	0.1573	0.2516	-0.083	0.1156	-0.1811	0.0183	0.0671	0.0388	0.1037	-0.1295	0.1117	0.2982	0	-0.3355	0.5605	0.5476	0.5982	0.0685	0.4958	-0.2268	0.2397	0.0456	-0.3004	0.0119
P152	-0.2381	0.1022	0.0872	-0.0337	-0.186	0.4246	-0.7168	-1.1502	-0.5163	-0.1268	-0.1268	-0.1268	-0.2804	-0.6197	-0.866	0.0495	-0.1247	-0.1247	0	0.2128	0.408	0.5065	-0.0685	-0.306	-0.4066	0.113	0.451	-0.3169	-0.3067	-0.0802	0.33	0.0343	0.3471	0.2871	-0.0477	0.3837	0.1434	-0.2437	-0.7009	-0.042	0.5505	0.9524	-0.5991	0.9918	0.2139	0.5828	0.0123	-0.0582	-0.3627
P153	-0.5473	-0.0882	-0.2214	-0.6309	-0.229	0.8654	0.2215	0.1456	-0.1023	-0.123	-0.123	-0.123	0.22	-0.5723	0.2651	0.4455	-0.0485	-0.0485	0.1438	0.2536	0.549	0.4563	0.2161	0.2429	0.1247	-0.1893	-0.1843	-0.4455	-0.29	-0.5138	-0.4522	-0.1425	-0.1478	0.1796	-0.6063	-0.4576	0.197	-0.0331	-1.2478	0.4318	0.4122	-0.1387	0.0195	0.4677	-0.1691	0.1532	0.0794	-0.0378	0.1338
P154	-0.6471	0.0166	0	-0.1951	-0.2097	0.0492	-0.478	0	-0.1356	-0.0798	-0.0798	-0.0798	-0.0204	-0.1869	0.0917	0.2104	0	0	-0.0978	0.3445	0.2625	0.296	0.2867	0.2842	0.0372	-0.0588	0.0103	-0.386	-0.0858	-0.395	-0.1987	-0.0263	0.0287	-0.0256	-0.1432	0.1754	0.2525	-0.0393	-0.4442	-0.1619	-0.2035	-0.4266	-0.0755	0.6552	-0.2288	0.1005	-0.1171	-0.3088	-0.041
P155	0.1431	0.2973	0.1677	0.0209	-0.0429	0.3155	-0.3892	-0.0408	-0.0334	0.2085	0.2085	0.2085	0.2962	-0.341	0.0602	0.4607	0.0157	0.0157	0.0377	0.401	0.265	0.4104	0.3586	0.3341	0	0.423	0.4525	0.0552	0.3821	0.028	0.0801	0.1426	0.2953	0.2955	-0.1554	0.1467	0.2502	-0.0335	-0.3066	0.1917	-0.2659	0.1535	0.0544	0.6333	-0.1422	0.2988	0.1272	-0.1211	0.0982
P156	-0.5284	0.0333	-0.1486	-0.4214	-0.156	-0.0253	-1.1254	-0.3937	-0.4821	-0.2146	-0.2146	-0.2146	0	-0.721	-0.1437	0.3009	-0.1641	-0.1641	0.0241	-0.0423	0.1369	0.0658	0.0512	-0.1555	-0.3112	-0.0666	0.0871	-0.3667	0	-0.1039	-0.2176	-0.0814	-0.4179	0.0213	-0.1968	-0.1621	0	-0.2905	-0.2409	0.1453	-0.2222	-0.7415	-0.2491	0.4273	-0.3133	-0.0412	0.2666	-0.2933	-0.0357
P157	-0.4972	-0.1312	-0.135	-0.484	-0.2919	0.1241	-0.2551	-0.0315	-0.5271	-0.3403	-0.3403	-0.3403	-0.0652	-0.5468	-0.0603	0.1828	-0.3214	-0.3214	-0.0298	0	0.4121	0.2346	-0.0232	-0.0798	-0.2881	-0.0299	-0.33	-0.6561	-0.1804	-0.2777	-0.3389	-0.2205	-0.2818	0.063	0	0	0	-0.2773	-0.5435	0.7315	0.4901	0.1095	-0.3605	0.3797	-0.2622	-0.0226	-0.068	-0.1986	-0.1807
P158	-0.5371	0.0165	-0.1918	-0.3543	-0.1729	-0.0215	-0.5453	-0.2199	-0.4895	-0.1391	-0.1391	-0.1391	-0.1027	-0.1726	-0.1084	0.2562	-0.1199	-0.1199	-0.0717	0.0654	0.3175	0.1128	0.517	0.0848	-0.3524	0.0608	0.0526	-0.3258	0.0552	-0.1422	-0.1057	0	0.0178	0.1564	-0.1014	-0.2273	-0.5548	-0.8806	-0.8993	0.1888	0.3568	-0.0231	-0.3742	0.3919	-0.2718	-0.1005	-0.0936	-0.1873	-0.0793
P159	-0.2038	-0.0815	0	-0.4233	-0.1067	-0.0385	-0.3115	-0.2358	-0.3545	-0.0495	-0.0495	-0.0495	-0.0602	-0.116	-0.2971	0.1636	-0.0388	-0.0388	-0.0576	0.2021	0.2552	0.2039	0.1405	-0.0121	-0.2494	0.1038	0.1538	-0.3299	0.0608	-0.0521	-0.062	-0.0122	0.0986	-0.2841	-0.1645	0	-0.0873	-0.2878	-0.5972	0.1582	-0.1362	-0.4422	-0.267	0.5786	-0.2416	0.099	0	-0.165	-0.1608
P160	-0.4424	0.0431	-0.2048	-0.3965	-0.2388	-0.0745	-0.1797	-0.1044	-0.8347	-0.0841	-0.0841	-0.0841	-0.0347	-0.0497	0.1061	0.343	-0.042	-0.042	-0.2425	0.0703	0.1911	0.053	0.1501	-0.128	-0.1912	0.1238	0.0174	-0.2694	0.2019	-0.0539	-0.0421	-0.1618	0.1406	0	-0.0758	-0.1239	0	-0.2567	-0.2849	0.1834	-0.3069	-0.6712	-0.2661	0.2397	-0.3875	-0.0921	-0.023	-0.4138	-0.2653
P161	-0.244	-0.161	-0.2886	-0.4031	-0.2792	0.268	-0.1047	-0.059	-0.5152	-0.5829	-0.5829	-0.5829	-0.1028	-0.7144	-0.1107	0.2783	0.022	0.022	-0.0394	0.0767	0.3423	0.1821	0.4533	-0.0666	-0.1678	-0.1698	-0.1449	-0.4809	-0.2591	-0.3157	-0.0533	-0.0477	-0.0594	0.1505	0.0671	0.086	-0.0187	0.163	-0.846	0.6494	0.5532	0.589	-0.4843	0.5903	-0.2084	0.1188	-0.0439	-0.1226	-0.0509
P162	-0.2742	0.1311	0	0	-0.1093	0.0868	-0.5051	-0.0745	-0.1806	0.0787	0.0787	0.0787	0.0765	-0.042	0.0666	0.2552	-0.0282	-0.0282	-0.0237	0.3395	0.4124	0.2199	0.1928	0.1395	-0.1554	-0.3663	-0.2282	-0.1105	0.1967	-0.0908	0.0395	-0.1217	0.2384	-0.0309	-0.4122	-0.0198	0.1611	-0.1482	-0.1061	0.8374	-0.0367	-0.1806	-0.171	0.6428	-0.2462	0.096	-0.0111	-0.3294	-0.0292
P163	-0.2846	-0.1792	-0.2021	-0.1151	-0.1675	0.081	-0.3005	0	-0.3848	-0.112	-0.112	-0.112	0.1431	-0.2738	0.1854	0.5501	0.0847	0.0847	0.1062	0.1986	0.5153	0.3576	0.3661	0.1415	-0.0877	-0.5072	-0.2571	-0.1866	0.0863	-0.1789	-0.1737	-0.1422	0.3481	0.5796	0.303	0.429	0.3269	0.2239	-0.3879	0.2586	-0.1147	0.0541	-0.1442	0.3958	-0.2396	0	0.0326	-0.0175	0.1494
P164	-0.493	-0.0128	0.0234	-0.1473	-0.2473	0.0487	-0.3613	-0.0806	-0.1003	0.0868	0.0868	0.0868	0.1278	-0.0947	0.1429	0.2278	-0.0549	-0.0549	-0.1659	0.3197	0.1944	0.3049	0.3091	0.2763	-0.0472	0.1631	0.375	-0.153	0.0751	-0.2148	0.0416	0	0.2838	0.0549	-0.1183	0.119	0.2811	0.0166	-0.1399	-0.0514	-0.1137	-0.3831	0.0615	0.6682	-0.2379	0.1852	-0.0156	-0.3076	-0.1181
P165	-1.0046	-0.3238	-0.4172	-0.701	-0.4144	0.4359	0.1331	-0.2425	-0.8021	-0.5693	-0.5693	-0.5693	-0.2274	-0.3528	-0.1594	0.177	-0.0984	-0.0984	0.0681	0.048	0.3899	0.2698	0.1556	0.0507	0.0512	-0.5344	-0.4476	-0.2241	0.0327	-0.1439	-0.1851	-0.2596	-0.3338	0.0819	0	0.0632	0.0397	-0.0319	-0.3505	0.339	0.2808	0.7423	-0.1169	0.5246	-0.302	0.0724	-0.02	-0.1432	0.0582
P166	-0.3686	-0.0778	-0.2114	-0.354	0.0128	-0.0601	-0.1221	0.077	-0.2146	0.0234	0.0234	0.0234	0.2568	-0.0326	0.2174	0.4478	0.458	0.458	0.405	0.5762	0.7311	0.4613	-0.1885	-0.0298	-0.1375	-0.4232	-0.0979	-0.3204	-0.1289	-0.3068	-0.1986	-0.0566	-0.0316	-0.5418	0.1305	0.1345	0.191	-0.0303	-0.3427	0.5429	0.1333	-0.2006	-0.0739	0.8689	0.134	0.1042	0.0597	-0.1338	-0.0337
P167	-0.6108	0	-0.2374	-0.3505	-0.1572	-0.5119	-0.3253	-0.1719	-0.3685	-0.1328	-0.1328	-0.1328	0.0837	-0.1632	0.2037	0.6621	-0.1173	-0.1173	-0.1422	0.0808	0.0213	0.3274	0.0643	0.1879	-0.1144	0.0976	-0.0345	-0.0307	0.3334	-0.2193	-0.3294	-0.0786	0.2105	-0.025	-0.104	-0.0116	-0.0388	-0.2639	-0.277	0.0102	0.0898	0.6125	0.1129	0.371	-0.3454	-0.1556	-0.1213	-0.3284	0.2952
P168	-0.6465	0.1804	-0.0304	0.0259	-0.1228	0.1417	-0.4612	-0.0672	-0.1913	0	0	0	0.0974	-0.1833	0.082	0.203	0.0324	0.0324	-0.0682	0.3195	0.3123	0.1955	0.2506	0.2417	-0.0575	0.0506	0.1249	-0.1154	0.0558	-0.1881	-0.0326	0.0785	0.0476	-0.0473	-0.1433	0.1557	0.1557	-0.2147	-0.089	-0.0592	0	-0.6509	-0.2108	0.6651	-0.0891	0	-0.0559	-0.8426	-0.0722
P169	0.1373	-0.333	0.7992	0.0545	-0.1774	0.4281	-0.5894	-0.3146	-0.1444	0.1349	0.1349	0.1349	0.0451	-0.2057	0.0216	0.216	-0.1299	-0.1299	-0.2524	0.9506	0.446	0.3298	0.4419	0.3288	0.025	0.1492	0.4961	-0.1601	0.2472	-0.3573	0.3879	0.2769	0.8492	0.3751	-0.1379	0.3096	0.4938	0.3665	-0.0165	0	0.2719	0.7661	-0.0676	1.0149	-0.4496	0.3095	0.0261	-0.5079	-0.1963
P170	-0.6082	0.1522	-0.0458	-0.0711	-0.3933	0.1355	-0.4108	0.0687	-0.2192	0	0	0	0.2026	-0.0253	0.2249	0.335	0.0138	0.0138	0.0256	0.3037	0.6058	0.2576	0.2445	0.2248	0.0487	0.2303	0.2293	-0.0873	0.1331	-0.4479	0.0342	0.0546	0.3085	0.3171	0.1453	0.4212	0.4185	0.1388	-0.065	0.6471	-0.035	0.051	-0.2195	0.7362	-0.1576	0.1027	0	-0.1982	0.0254
P171	-0.5576	-0.2519	-0.2379	-0.3958	-0.3133	-0.2941	-0.5117	-0.1989	-1.0573	-0.0713	-0.0713	-0.0713	0.0499	-0.1332	-0.1004	0.2438	-0.0416	-0.0416	-0.271	0.0655	-0.0141	-0.1918	0	-0.1572	-0.2876	-0.4739	-0.143	-0.3857	0.1027	-0.1646	-0.0943	-0.2349	0	-0.1342	-0.6161	-0.1806	0	-0.3917	-0.9318	0.1152	-0.4063	-0.6755	-0.2812	0.2765	-0.5495	-0.0631	0	-0.503	-0.392
P172	-1.8225	-0.3033	-0.4293	-0.41	-0.522	-0.0742	-0.2333	0.3259	0.1155	0.3745	0.3745	0.3745	0.4216	-0.1267	-0.0343	0.1163	0.2681	0.2681	0.1528	-0.2068	0.4072	0.3444	0.4469	0.2469	-0.0178	-0.6367	-0.6428	-1.0448	-0.7504	-0.0645	0.6451	0.6623	0.8397	0.2104	0.525	0.8013	0.9482	0.5771	-0.7511	-0.4733	1.0419	0.7044	0.2178	1.0245	0.1549	0.2573	0.4654	-0.2842	-0.0335
P173	-0.876	-0.3922	-0.4917	-0.3486	-0.3294	-0.0557	-0.2857	0.1515	-0.057	0.1208	0.1208	0.1208	0.3481	-0.3016	-0.0415	0.1604	0.0597	0.0597	-0.056	0.2873	0.2617	0.3332	0.2759	0.208	-0.431	0.0471	-0.7139	-0.1178	0	-0.208	-0.0802	-0.182	-0.1321	0.0794	0.0778	0.1441	0.2143	0.0392	-0.2799	0.5023	0.4467	0	0.0121	0.3922	-0.1759	0.1991	0.0472	0.0933	0.2848
P174	0.2673	0.1656	-0.0101	0.1236	0	-0.1222	-0.5306	-0.2989	0.0285	0.1468	0.1468	0.1468	-0.0242	-0.0959	-0.3369	-0.0545	0.0133	0.0133	-0.1081	0.6168	0.3393	0.2924	0.1777	0.1982	-0.2466	0.2862	0.5182	0	0.1974	-0.106	0.0444	0.3396	0.5653	-0.2852	-0.2011	-0.0125	0.2345	-0.1089	-0.1829	0.0521	0.1933	0.6492	-0.2186	1.1203	-0.1443	0.3607	0.0989	-0.4594	-0.3641
P175	-0.666	0	0.0936	0.0766	-0.0115	0.0658	-0.2915	0	-0.1738	-0.018	-0.018	-0.018	0.2013	0.0575	0.1939	0.3891	-0.2006	-0.2006	-0.1418	0.2749	0.1171	0.0186	0.2657	0.1588	0	0.2826	0.2225	-0.0218	0.2052	-0.4351	0.0445	0.0136	0.0539	0.0454	0.1395	0.1804	0.2405	-0.1052	-0.4722	0.2605	0.0456	-0.3058	-0.189	0.4062	-0.3193	-0.0244	-0.2453	-0.1901	-0.1045
P176	-0.0722	0.0808	-0.0284	0.2348	-0.049	0.1006	-0.4829	-0.1038	-0.4392	-0.2572	-0.2572	-0.2572	0.325	0.0396	0.2899	0.3626	0.1314	0.1314	-0.0912	0.5047	0.3779	0.1754	0.3185	0.2178	0.05	0.3038	0.2793	0.0185	0.4214	-0.0419	0.0649	0.1417	0.4386	0.0204	-0.2289	0.2359	0.2749	-0.1178	-0.5575	0.1547	0.1471	0.2496	-0.0925	0.8587	-0.1543	0.2283	0.0373	-0.4623	0.0184
P178	-0.216	-0.037	-0.0837	-0.3632	-0.3354	-0.256	-0.4535	-0.2226	-0.9373	0.0405	0.0405	0.0405	0	-0.3164	-0.0768	0.2468	0.0105	0.0105	-0.251	0.1349	0.2325	0.053	0.1412	-0.0941	-0.2719	0.1635	-0.027	-0.2905	0.2132	-0.0773	-0.0592	-0.0993	0.3665	-0.0779	-0.1125	-0.18	0.064	-0.3228	-0.2907	-0.1432	-0.1769	-0.2272	-0.167	0.3212	-0.51	0.1709	0.1112	-0.2974	-0.1252
P179	-0.2017	-0.0363	0.015	-0.1265	-0.5406	0.0158	-0.5371	-0.2302	-0.5678	0.1632	0.1632	0.1632	0.106	-0.0212	-0.1387	0.1446	0.1402	0.1402	0.0188	0.587	0.5398	0.2605	0.2439	0.2433	0.5472	0.2365	0.5946	-0.0384	0.2627	-0.1884	0.0992	0.0299	0.5695	-0.0178	-0.1859	0.0617	0.1745	0	-0.7315	0.7787	0.7365	1.096	-0.3144	0.8878	-0.2641	0.1735	0.0682	-0.3172	-0.1676
P180	-0.5711	-0.0558	-0.2061	-0.3849	-0.3441	-0.1861	-0.5496	-0.2749	-0.3382	0.1742	0.1742	0.1742	0.0456	-0.0801	0	0.3538	-0.0745	-0.0745	-0.293	0.1661	0.4357	0.141	0.2035	-0.1638	-0.0872	-2.0001	0.159	-0.2423	-0.6657	-0.7971	-0.1706	0.0486	0.8673	0.378	0.6816	1.0079	0.9165	0.5766	-0.9412	0	0.2174	0.394	-0.3142	0.4129	-0.246	0.1555	0.1135	-0.2556	-0.1935
P181	-0.4436	0.1598	0.0943	0.127	0.1237	0.4213	0.1741	0.1187	-0.1169	0.1686	0.1686	0.1686	0.3412	-0.2184	0.0126	0.2153	0.0221	0.0221	0.3792	0.7332	0.644	0.5374	1.013	0.8683	-0.1904	0.026	0.1128	-0.179	-0.0828	-0.1866	0.4451	0.3812	0.5048	0.4953	0.4746	0.5466	0.671	0.3636	0.097	0.3208	0.0991	-0.1184	-0.0263	0.5242	-0.1339	0.0604	0.1219	-0.2058	0.1607
P182	-0.4314	0.0207	-0.2437	-0.2431	0.0416	-0.1384	-0.4843	-0.17	-0.1126	-0.0417	-0.0417	-0.0417	0.218	-0.1464	-0.0701	0.3288	0.0624	0.0624	0	0.3044	0.1316	0	0.2308	0.0169	-0.3134	0.0808	-0.132	-0.4205	0.0545	-0.3399	0	-0.1465	0.1276	-0.0955	-0.1278	-0.0854	0.3257	-0.2851	-0.6582	0.2678	-0.0786	-0.7818	-0.6454	0.0461	-0.8464	0.0928	0.0716	-0.9886	-0.0426
P183	-0.489	0.1286	0.1084	-0.097	-0.6042	-0.2541	-0.8231	-0.2469	-0.2096	-0.0116	-0.0116	-0.0116	0.1762	-0.1522	0.126	0.2775	0.1359	0.1359	-0.1149	0.382	0.282	0.2275	0.3436	0.1016	-0.2386	0.2736	-0.3574	-0.0869	0.2629	0.0264	-0.0445	0.1809	0.1687	-0.097	-0.2567	0.0848	0.2243	-0.1476	-0.7083	0.4057	0.4354	0.788	-0.216	0.809	-0.1414	0.1024	0.0354	-0.4426	-0.0281
P184	-0.5595	0	-0.1437	-0.128	-0.0506	-0.0992	-0.4791	-0.1597	-0.1261	0.0498	0.0498	0.0498	0.2916	0	0.1364	0.2762	0.0783	0.0783	0.0147	0.4811	0.3443	0.0872	0.2105	0.1122	-0.2201	0.3186	0.2832	-0.0468	0.2447	0.02	-0.2663	0.2397	0.2868	-0.0879	-0.0727	0.0717	0.2691	-0.1435	-0.4231	0.2038	0.0393	-0.0109	-0.1449	0.675	-0.1314	0.0547	0.1204	-0.5559	-0.2787
P185	-0.3249	0.1332	0.2897	-0.0105	-0.042	0	-0.2287	0.0115	-0.1585	0.1786	0.1786	0.1786	0.164	-0.0589	0.0451	0.3388	0.193	0.193	-0.0798	0.3664	0.2126	0.1375	0.2675	0.1929	-0.0688	-0.2847	-0.2698	-0.5056	0.1823	0.0642	-0.2386	-0.2913	0.206	0.0421	-0.5048	-0.3937	0.1305	-0.1398	-0.061	0.2449	0	-0.4711	-0.1112	0.3852	-0.2605	0.0122	0.0302	-0.5995	-0.4783
P186	-0.3945	-0.0544	-0.1848	-0.2818	-0.09	0	-0.3748	0.5389	-0.0351	0.1984	0.1984	0.1984	0.2272	0.1561	0.1057	0.3495	0.128	0.128	0	0.2942	0.3921	0.2497	0.2883	0.1369	-0.0602	0.2075	0.1362	-0.1157	0.242	-0.5735	0.1164	-0.2767	0.2498	0.1497	0.0378	-0.0222	0.2996	-0.0702	-0.7222	0.2207	-0.0361	-0.7269	-0.0191	1.2351	-0.1937	0.254	0.2436	-0.067	0.1115
P187	-0.3373	0.0825	-0.1934	-0.1424	-0.0174	0	-0.4619	-0.2054	-0.2803	0	0	0	0.1775	-0.1887	-0.0523	0.2369	-0.0968	-0.0968	-0.1394	0.3448	0.2447	0	0.2084	-0.0584	-0.2405	0.2099	0.0767	-0.1141	0.1492	-0.0939	-0.4577	0.1258	0.1732	-0.1005	-0.234	0	0.109	-0.2871	-0.5507	0.1259	-0.0956	-0.0662	-0.4015	0.565	-0.2596	0.0438	-0.0188	-0.3021	-0.1445
P188	-0.269	0.0772	-0.0472	-0.1568	-0.054	-0.3728	-0.9057	-0.2206	-0.2236	0.0527	0.0527	0.0527	0.0722	-0.1231	-0.0983	0.1675	0.0928	0.0928	-0.0197	0.3728	0.2801	0.1316	0.1954	0.125	-0.3072	0.3147	0.2726	-0.1362	0.2036	-0.0425	-0.0164	-0.0704	0.283	-0.1964	-0.2158	0	0.2103	-0.1927	-0.2581	0.1314	0.1261	-0.3011	-0.3398	0.8138	-0.3462	0.1009	0.0596	-0.3027	-0.6063
P189	0.1844	0.218	-0.0231	0.0997	-0.1701	-0.032	-0.5138	-0.2154	-0.4651	-0.1675	-0.1675	-0.1675	-0.4046	0.0347	0.0378	-0.2996	0.0446	0.0446	-0.112	0.5917	0.4749	0.252	-0.1596	0.3453	0	0.3492	-0.0157	-0.3865	-0.1144	-0.5522	0.1741	0.0771	0.6513	-0.0908	-0.3967	0.272	0.2293	-0.0777	-0.4257	0.2037	0.1617	0.5292	-0.1544	0.9918	-0.1536	0.2503	0.14	-0.3532	-0.1174
P190	0.2614	0.1949	0.0918	0.2904	0.0698	0.1573	-0.2565	-0.2975	0	0.2626	0.2626	0.2626	-0.0452	0.0314	-0.0972	0.0562	-0.0297	-0.0297	0.031	0.7205	0.3066	0.2764	0.4861	0.4126	-0.1563	0.2355	0.6466	-0.037	0.5071	0.16	0.4601	0.3955	1.2045	-0.0459	-0.2882	0.0677	0.1436	-0.1094	-0.6272	0.3984	0.4352	1.0225	0.3073	1.8441	-0.2557	0.2682	0	-0.3073	-0.1403
P191	-0.2216	0.1248	-0.1371	-0.0553	-0.0299	-0.0538	-0.2973	-0.0309	-0.2426	0.0572	0.0572	0.0572	0.2872	0.0314	0.0415	0.412	0.0908	0.0908	-0.0374	0.3985	0.0856	0.0621	0.2181	0.1189	-0.1152	0.3172	0.3781	0.0279	0.2906	0.1465	-0.0333	0	0.4649	0	-0.1254	0.0614	0.3808	-0.1621	-0.1287	0.2767	0.1968	-0.3894	-0.2338	0.5929	-0.2783	0.1583	0.238	-0.2389	0.0153
P192	-0.9831	-0.1983	-0.3733	-0.3692	-0.3241	-0.0712	-0.0678	0.1669	0.0405	0.2124	0.2124	0.2124	0.5357	0	0.3106	0	0.2561	0.2561	0.0357	0.4337	0.1946	0.163	0.441	0.3536	0.0264	-0.103	-0.2382	-0.4926	-0.1028	-0.451	-0.1179	1.0799	0.0794	0.273	0.0557	0.1947	0.3654	0.1986	0.1668	-0.0456	0.3573	0.0403	-0.1579	0.2959	-0.5937	-0.3312	-0.2176	-0.228	0.1464
P193	-0.6584	-0.0488	0.4457	-0.153	-0.3187	-0.1153	-0.3719	-0.0449	-0.0234	0.2065	0.2065	0.2065	0.3149	-0.0668	0.2013	0.3134	0.2392	0.2392	-0.0797	0.6235	0.4521	0.3288	0.274	0.3428	-0.0645	0.368	-0.2327	0.0209	0.354	-0.0681	0.1269	0.2655	0.528	0.3459	0.3552	0.7267	0.744	0.383	-0.1779	-0.1349	-0.0617	0.1132	-0.0571	1.2839	-0.2607	0.4353	0.3496	-0.7642	-0.5316
P194	-0.2785	-0.0768	-0.0724	-0.2095	-0.3155	-0.1712	-0.9131	-0.2888	-0.3949	-0.1206	-0.1206	-0.1206	-0.1103	-0.6418	-0.2724	0.1705	-0.1049	-0.1049	-0.1867	0.1409	0.2519	0	0.111	-0.09	-0.2675	-0.0676	-0.0871	-0.3574	-0.0565	-0.1977	-0.0292	-0.5444	0.1402	0	-0.2355	-0.0986	0.0146	-0.2764	-0.7241	0.3923	0.1853	0	-0.2994	0.3509	-0.4154	-0.0827	-0.0777	-0.2726	-0.2033
P196	-0.3383	-0.0536	0.0408	-0.1522	-0.184	0.0831	-0.2253	-0.1318	-0.3248	-0.0573	-0.0573	-0.0573	0.0426	-0.2151	0	0.2324	-0.0633	-0.0633	-0.1933	0.4827	-0.1161	-0.1787	0.0892	-0.0548	-0.2445	0.0975	0.0698	-0.2206	0.1188	0.1657	-0.1547	-0.2696	0.3088	0.0715	-0.0237	-0.0955	0.1239	-0.2739	-0.2785	0.1059	0.1189	-0.5282	-0.2384	0.342	-0.465	-0.0252	0.199	-0.2653	-0.191
P197	-0.3263	-0.2281	-0.0582	-0.1825	-0.1893	-0.0948	-0.2715	-0.2929	-0.2299	0.0307	0.0307	0.0307	0.0513	-0.391	0.4197	0.032	0.6081	0.6081	0.3137	0.7605	0.8032	0.2904	0.2086	0.2247	-0.4108	-0.0273	0.0192	-0.4149	-0.0443	-0.2106	-0.3385	0.0827	0.6023	0.1589	0.3103	0.2424	0.65	0.2195	-1.0373	-0.0643	0.2818	0.9236	-0.5697	1.0974	-0.3182	0.2333	0.1766	-0.6991	0.3708
P198	-0.2266	0.1955	0.1073	0.012	-0.0387	0	-0.4764	-0.2666	-0.3906	-0.269	-0.269	-0.269	0.0799	-0.0842	-0.1161	0.0973	-0.0836	-0.0836	0.0241	0.6894	0.287	0.307	0.6018	0.628	-0.19	-0.0368	0.5452	0.0716	0.3885	-0.1208	0.2062	0.1436	0.4328	-0.1508	-0.4664	-0.0344	0.2017	-0.1711	-0.7395	0.2974	0.4535	0.7144	-0.2595	0.9663	-0.3175	0.1346	0.0171	-0.5106	-0.1256
P199	-0.2797	0.0708	-0.0931	-0.1616	-0.2821	-0.0596	-0.6597	-0.1861	0.0764	0.1333	0.1333	0.1333	0.2317	-0.55	0.1717	0.2721	-0.0148	-0.0148	-0.2031	0.4789	0.3173	0.1256	0.3274	0.2902	-0.1019	-0.1863	-0.1391	-0.5338	0.3116	-0.0826	0.1354	-0.138	0.5142	0.0137	-0.261	0.0264	0.1611	-0.0667	-0.7235	0.0791	0.0376	0.5032	-0.0752	0.6856	-0.3624	0.3495	-0.0585	-0.4733	-0.0346
P200	-0.1887	0.0314	0.1347	-0.1489	-0.2656	0.2216	-0.5521	-0.2195	-0.133	-0.0236	-0.0236	-0.0236	0.2405	-0.5698	0.1493	0.2817	-0.0141	-0.0141	-0.0823	0.2974	0.4004	0.2378	-0.1035	0.2143	-0.084	0.2507	0.0218	-0.134	0.1908	-0.1241	-0.1178	0.0682	0.1585	0.0604	-0.024	0.1549	0.2714	-0.082	-0.2439	-0.0778	0	-0.1608	-0.0195	0.6189	-0.1598	0.2171	0.0304	-0.2503	-0.0244
P201	0.2264	-0.5329	0.1597	-0.1558	-0.191	0.0532	-0.5998	-0.1987	-0.1046	0.0367	0.0367	0.0367	0.2508	-0.086	0.1548	0.3948	0	0	-0.1001	0.5781	0.3542	0.275	0.2885	0.1817	-0.0902	0.1814	0.1702	-0.3383	-0.484	-0.1212	0.1365	0.075	0.1226	0.0697	-0.1194	0.0376	0.1698	-0.0503	-0.0468	0	0.0185	-0.022	-0.1149	0.6077	-0.156	0.128	0.0564	-0.3815	0.0918
P202	-0.7305	-0.103	-0.0924	-0.5181	-0.891	0.4242	0.1018	0.0803	-0.3584	-0.1767	-0.1767	-0.1767	0.2269	-0.6672	0.3057	0.3965	-0.1424	-0.1424	-0.2216	0	-0.2185	0.0731	0.1696	0.0725	0.0956	-0.3308	-0.5729	-0.2926	-0.0714	-0.3844	-0.2831	-0.1099	-0.4379	-0.0249	-0.1236	0	0.1318	-0.1681	0.0911	0.1378	-0.2704	-0.8775	-0.0312	0.0512	-0.4457	-0.0109	-0.1008	-0.2737	-0.0126
P203	-0.7372	0.1171	-0.2393	-0.6225	-0.5296	-0.3591	0.2	0.1761	-0.2608	-0.0234	-0.0234	-0.0234	0.3753	0	0.6189	0.5017	0	0	-0.0737	-0.1989	-0.2166	0	0.2042	0	0.2963	-0.0953	-0.3324	-0.212	-0.0123	-0.0844	-0.2814	-0.3218	-0.3967	0.2071	0.0257	0.1049	0.179	-0.0134	-0.3004	0.2941	0.0193	-0.2782	0.0582	-0.3047	-0.3764	-0.2549	0	-0.4451	-0.1613
P204	-0.092	-0.0728	0.0722	-0.4726	-0.2047	0.0209	-0.4135	-0.0843	-0.2882	0	0	0	0.2359	-0.012	0.1215	0.369	0.0148	0.0148	-0.1836	0.1756	0.4616	0.3625	0.2958	0.1933	-0.0497	-0.0257	-0.0525	-0.5395	-0.0886	-0.334	-0.0708	0.0671	-0.192	0.1195	0.0342	0.1013	0.1792	-0.0837	-0.3523	0.103	-0.0692	-0.3587	-0.1875	0.5252	-0.3023	0.1655	0.1297	-0.2233	-0.0995
P205	0.0935	0.1044	0.1679	-0.1286	-0.2639	0.3428	-0.7936	-0.2724	-0.0997	0.0925	0.0925	0.0925	0.212	-0.1827	-0.0364	0.3009	0.0472	0.0472	0.0196	0.5468	0.6716	0.5138	0.3875	0.2391	-0.0372	0.245	0.4382	-0.0817	0.198	-0.1257	0.0376	0.3371	0.2949	0.0521	-0.1702	0.1609	0.2187	-0.0431	-0.1766	-0.0754	0.1709	0.5774	-0.1366	0.7508	-0.127	0.267	0.017	-0.4267	-0.0986
P206	-0.4558	-0.1706	-0.2239	-0.6008	-0.3514	0	-0.4886	0.0261	-0.4399	0.0385	0.0385	0.0385	0.1937	-0.4579	0.2049	0.5452	0.0641	0.0641	0.0397	-0.0309	0.1963	0.1032	0.235	0	-0.0214	-0.1804	-0.349	-0.3137	-0.1074	0.0251	-0.3482	-0.313	0.0508	0.5692	0.4031	0.2056	0.2796	0.1211	-0.6837	-0.2527	-0.4556	-0.7309	-0.5367	-0.3847	-0.4846	-0.0473	-0.07	-0.9429	-0.8055
P207	-0.263	-0.0706	0	-0.4207	-0.3583	-0.0342	-0.6241	-0.3145	-0.558	-0.4013	-0.4013	-0.4013	0	-0.3494	0.0281	0.164	-0.3948	-0.3948	-0.4123	-0.032	0.1032	0.0722	0.1102	0.0341	-0.2183	0.1707	0.0882	-0.3095	0.1465	-0.1936	0	0.112	0.0666	0.0904	-0.1564	0.0828	-0.0179	-0.3515	-0.3165	0.1554	0.0308	0.0369	-0.1499	0.5302	-0.3143	0.0344	-0.092	-0.5455	-0.3058
P208	-0.4677	-0.271	-0.1139	-0.1047	-0.2274	-0.0604	-0.4736	-0.1379	-0.2644	-0.0839	-0.0839	-0.0839	0	-0.126	0.2243	0.2433	-0.1242	-0.1242	-0.1442	0.1217	0.2882	0.0566	0.223	0.0142	-0.1139	-0.1885	-0.1118	-0.5131	-0.0682	-0.3094	0.0222	-0.0827	0.0623	-0.0454	-0.1796	0.0604	0.1175	-0.0712	-0.4337	-0.1411	0.1823	-0.3171	-0.3216	0.3431	-0.2261	0	-0.0941	-0.3022	-0.1637
P209	-0.2702	0.7324	0.2153	-0.1909	-0.3431	-0.0961	-0.8561	-0.5885	-0.2333	-0.5016	-0.5016	-0.5016	-0.0675	-0.2084	-0.1706	0.1469	-0.4405	1.1577	-0.2227	0.4033	0.6111	0.5507	0.1482	0.0372	-0.1654	0.1403	0.5455	-0.3021	0.0799	-0.0815	0.2712	0.2527	0.441	-0.0622	-0.4186	0.2906	-0.0641	-0.324	-0.8711	0.6116	0.6435	1.6759	-0.1031	1.4622	0.1732	0.6176	0.294	-0.52	-0.181
P210	-0.1622	0.042	0.079	-0.021	-0.4854	0.0442	-0.4988	-0.2603	-0.1157	-0.0192	-0.0192	-0.0192	0.1152	-0.1411	-0.0815	0.2573	0.0644	0.0644	-0.0743	0.3486	0.3434	0.2304	0.2422	0.1325	-0.1532	0.2173	0.1202	-0.1169	0.2647	-0.088	0.0705	0.1729	0.2055	-0.091	-0.1147	0.0334	0.1808	-0.0143	-0.1114	0.0354	0.0117	0	-0.1777	0.6409	-0.4317	0.1921	0.1489	-0.73	-0.1186
P211	-0.5173	-0.1885	-0.5368	-0.4291	-0.0614	-0.1624	-0.1252	0.0918	-0.1492	0.0805	0.0805	0.0805	0.3839	-0.2685	0.1111	0.2805	-0.2218	-0.2218	-0.2753	0	0.2129	-0.0793	0.7174	0.4493	0	-0.0328	-0.1249	-0.3477	0.1556	-0.2779	-0.0866	0.0121	0.2904	0.081	0.1009	0.3361	0.0202	-0.3917	-0.2258	0.1774	0.242	0.295	-0.4297	0.4803	-0.3241	0	0	-0.0931	-0.0284
P212	-0.0738	-0.4212	-0.0536	-0.1715	-1.3454	0	-0.169	-0.0178	0	0.104	0.104	0.104	0.3016	0	0.1713	0.3894	0.1624	0.1624	0	0.3027	0.2834	0.1505	0.6111	-0.1344	-0.0829	0.2852	-0.3944	-0.1074	0.3526	0.1148	-0.0399	-0.0967	0.8808	0.4604	-0.1705	-0.2223	0.8089	0.3539	0.1678	0.5338	0.2238	0.2356	-0.3501	0.4303	0.0887	0.569	-0.1009	-0.2201	0.0276
P213	-0.8589	-0.0147	-0.2328	-0.4863	-0.2952	-0.231	-0.4765	-0.1369	-0.3373	-0.4964	-0.4964	-0.4964	0.2177	-0.1559	0.0173	0	-0.1766	-0.1766	-0.1965	0.0417	0.0254	-0.0329	0.1277	-0.0332	-0.1884	-0.3526	-0.5447	-0.6474	-0.2173	-0.1636	-0.3444	-0.3686	0.0731	0.1735	-0.0132	0.1226	0.2727	-0.0446	-0.0847	0.211	-0.2526	-0.336	-0.1586	-0.0476	-0.5668	-0.1601	-0.1329	-0.4181	-0.0152
P214	-0.4234	-0.0399	-0.2143	-0.1438	-0.1736	-0.29	-0.1039	0.3822	-0.7827	0.0625	0.0625	0.0625	0.0725	0.0342	-0.0129	0.2085	0.0207	0.0207	-0.1334	0.157	0.1873	0.0112	0.2391	-0.126	-0.1548	-0.2351	-0.1222	-0.2092	0.2237	-0.0652	-0.1753	-0.2226	0.396	0.1921	0.0949	0.0649	0.1053	-0.093	-0.2441	0.1202	-0.1054	-0.388	-0.197	0.238	-0.3737	0.0359	-0.0252	-0.1591	-0.0825
P215	-0.2244	0.0476	0	-0.0515	0.2538	0.0284	-0.4774	0.2636	-0.1969	0.0165	0.0165	0.0165	0.0645	-0.0758	-0.1021	0.2427	0.972	0.972	-0.1362	0.977	0.7574	0	0.5263	0.4387	-0.1535	0.1785	0.1126	0.2437	0.1838	-0.1364	-0.0261	0.6819	0.1382	-0.1893	-0.2864	0.2674	0.1601	-0.1959	-0.2325	0	0.8088	0.4322	0.1648	0.5875	-0.1189	0.7425	0.0139	-0.3643	0.2731
P216	-0.1558	0.2257	0	0.0729	-0.1391	0.1089	-0.0752	0.3731	-0.1282	0.2074	0.2074	0.2074	0.1418	-0.0227	0.3344	0.3835	0.1232	0.1232	0.0926	0.496	0.6558	0.3234	0.4111	0.2295	-0.0211	-0.2757	-0.1053	-0.0708	-0.2641	-0.0335	0.3107	0.1863	1.0355	0.0456	0.0638	0.6442	0.6277	0.3814	-0.1297	0.0358	0.4322	0.5096	-0.2175	0.8967	-0.1823	0.1684	0	-0.3117	0.0482
P217	-0.365	-0.0118	-0.077	-0.0367	-0.2241	-0.074	-0.3103	-0.1476	-0.2468	-0.02	-0.02	-0.02	0.0776	-0.0468	0	0.1842	-0.1039	-0.1039	-0.0144	0.2204	0.3989	0.1365	0.2112	0.1165	-0.1244	0.1355	0	-0.2164	0.1486	-0.1851	0.024	0.0512	0.1858	-0.0389	-0.3542	-0.3987	0.0373	-0.2391	-0.376	0.0892	-0.1147	-0.1803	-0.0987	0.625	-0.3459	0.0701	-0.0105	-0.2035	-0.136
P219	0.0828	-0.2056	-0.1888	-0.3396	-0.4221	-0.1756	-0.4898	-0.4937	-0.2852	-0.0537	-0.0537	-0.0537	-0.0621	-0.5457	-0.0889	0	-0.2417	-0.2417	-0.5732	0.196	0.2835	0.0523	0.0918	-0.1006	-0.2324	-0.0601	0.0327	-0.3405	0.1722	-0.2929	-0.0744	0.0319	0.2552	-0.1157	-0.3288	-0.0286	0	-0.2576	-0.3808	-0.2082	-0.2458	0.6463	-0.5959	0.6064	-0.3246	0.0106	-0.1823	-0.6303	-0.1832
P220	-0.1052	-0.4626	0.1203	-0.2925	-0.2428	0	-0.5996	-0.2955	-0.0925	0.0825	0.0825	0.0825	0.0409	-0.1571	-0.0754	0.2205	-0.0515	-0.0515	-0.2305	0.5718	0.4165	0.2028	0.1996	0.0981	-0.1333	0.1996	0.1357	-0.13	0.1488	-0.1939	-0.0304	0.0994	-0.0442	0.0708	-0.2493	0.0243	0.1564	-0.085	-0.7678	-0.1375	-0.1225	0.495	-0.2084	0.7263	-0.2659	0.5516	-0.0626	-0.463	-0.0114
P221	-0.1444	0.0701	0.0801	-0.243	-0.1688	0.1965	-0.0904	-0.4561	-0.1817	0.0762	0.0762	0.0762	0	0.0409	-0.599	0.0646	-0.1005	-0.1005	0	0.9247	0.3031	0.2413	0.3115	0.2277	-0.4783	-0.1893	-0.1942	-0.464	0.015	-0.2607	0.0466	0.1252	0.5086	0.1859	-0.3902	-0.328	0.292	0.0761	-0.1951	0.3228	0	0.3912	-0.4371	0.9755	-0.0874	0.45	0.2334	-0.3888	-0.4392
P222	-0.1335	0.0393	0.0343	-0.2066	-1.5262	-0.0137	-0.3763	-0.676	-0.3228	0.1857	0.1857	0.1857	-0.0663	0.1526	-0.3529	0.1575	0.1049	0.1049	0.0793	0.2061	0.2497	0.1164	0.2615	0.1615	-0.3953	0.0347	0.2796	-0.2301	-0.3723	-0.0351	0.1111	-0.3344	0.6943	0.3259	0.1907	0.233	0.3784	0.2237	-0.8337	0.9192	0.7383	0.5221	-0.7783	0.1945	-0.1432	0.3329	0.1806	-0.013	0.0402
P223	-0.2777	0	0	-0.4238	-0.2452	-0.0453	-0.697	-0.327	-0.0869	0.0544	0.0544	0.0544	0.2456	-0.2076	0.038	0.2065	0.0649	0.0649	-0.0852	0.4456	0.4013	0.2545	0.2838	0.1339	0.0724	-0.0925	0.0989	-0.3607	-0.1181	-0.3999	-0.054	0.618	0.4407	0.3561	-0.0924	0.1226	0.3124	0.014	-0.1129	0.0368	0.3188	0.4713	-0.1026	1.3211	-0.2489	-0.0197	0	-0.4821	-0.3228
P224	-0.0931	0.0558	0.0734	-0.1299	-0.2633	0.0928	-0.0659	-0.574	0.1466	0.3269	0.3269	0.3269	0.2683	-0.5232	-0.0503	0.4359	0.0836	0.0836	0	0.9199	0.4314	0.3604	0.7013	0.4769	-0.1244	0.1994	0.3725	-0.1302	0.089	-0.152	0.351	0.4217	0.903	0.3268	-0.0221	0.2732	0.4413	0.128	-0.4749	0.491	0.6041	0.6843	-0.3488	0.5261	-0.5194	0.018	-0.2335	-0.1159	0.1402
P226	-0.5678	-0.2446	-0.3886	-0.656	0.6904	-0.4048	-0.3647	-0.3279	-0.2934	-0.1615	-0.1615	-0.1615	-0.2584	-0.3574	-0.3883	0.529	0.6797	0.6797	-0.3574	0	0.2535	-0.3601	-0.1318	0	-0.5237	0.1342	-0.0479	-0.3691	0.0218	0.0502	-0.3093	-0.3075	-0.015	-0.1858	-0.3292	-0.6395	-0.0662	0.2893	-0.478	-0.0916	-0.6667	-0.5244	-0.3748	0.1183	-0.8805	0.0932	0	-0.699	-0.1681
P227	-0.4175	-0.0666	-0.1826	-0.3118	-0.1657	-0.1906	-0.3388	-1.1	-0.2899	0	0	0	-0.1258	-0.218	-0.647	0.0878	-0.068	-0.068	-0.1801	0.2182	0.1319	0.0615	0.1464	0	-0.4858	0.1248	-0.0506	-0.2903	0.0989	-0.1766	-0.3213	-0.2361	0.2102	0	-0.1344	-0.2964	0.082	-0.1264	-0.3926	0	-0.3657	-0.1166	-0.4116	0.1781	-0.3606	0.1195	-0.0831	-0.1787	-0.5127
P229	-0.4164	-0.1321	-0.0772	-0.6102	-0.3181	-0.0232	-0.4704	-0.314	-0.4261	-0.2185	-0.2185	-0.2185	0.0865	-0.2651	0.138	0.2773	-0.2121	-0.2121	-0.379	-0.0293	0.2004	0.1338	0.0575	0.031	-0.0966	0.1287	-0.3149	-0.3729	0	-0.3112	-0.2583	0.03	-0.214	-0.0693	-0.1937	-0.037	0.0667	-0.3316	-0.2102	-0.1576	0.0606	-0.1494	-0.1126	0.3357	-0.1588	0.1772	0	-0.273	-0.0696
P231	-0.15	0.0771	0.0402	-0.0785	0.0229	0.2041	-0.6005	-0.3249	-0.2532	-0.085	-0.085	-0.085	0.1138	0	0	0.4866	-0.1401	-0.1401	-0.0201	0.2289	0.371	0.3603	0.1834	0.1534	-0.0374	-0.153	0.2612	-0.0669	0.054	-0.0645	-0.2779	0.055	0.0217	0.2871	0.1241	0.2606	0.2727	0.1495	-0.0422	-0.0609	-0.1664	0.4632	0.0174	0.6438	-0.0411	0.3793	-0.0166	-0.1529	0.0189
P232	-0.2264	-0.06	-0.1411	-0.1998	0	0.1673	-0.2941	-0.1303	-0.3693	-0.2092	-0.2092	-0.2092	0.0563	0.0607	0.2475	0.5228	-0.0597	-0.0597	0	0.0583	0.1963	0.2177	0.1296	0.1767	0.0557	0.1733	0.2824	-0.0369	0.065	0	-0.2484	-0.0342	-0.1474	0.2146	0.1316	0.2129	0.0588	0.0107	0.0418	0.0746	-0.2678	0.1811	0	0.6148	0.0214	0.4227	0.084	-0.3909	-0.2447
P233	-0.4382	-0.3141	-0.3729	-0.0337	0.1852	-0.04	-0.418	-0.284	-0.4207	-0.181	-0.181	-0.181	-0.0363	-0.0845	-0.2022	0.4567	-0.0343	-0.0343	-0.1156	-0.0875	0.0742	0.0947	-0.0494	-0.1016	-0.1735	0.0613	0.2196	-0.1507	0.0475	0.0438	-0.2532	0.0814	0.1813	-0.155	0.141	0.2405	0.1141	0.2966	-0.3152	-0.1128	-0.0109	0.8006	-0.3582	0.6661	-0.204	0.1513	-0.1429	-0.1352	-0.0135
P235	-0.4631	-0.0956	-0.0103	-0.5546	-0.1829	0.0107	-0.0987	-0.0187	-0.3617	-0.1739	-0.1739	-0.1739	0.0861	-0.2338	0.158	0.4147	-0.0154	-0.0154	-0.0457	0.0665	0.0169	0.2457	0.1371	-0.0252	-0.098	0.1591	0.0361	-0.2513	0	-0.1354	0.0156	-0.1003	-0.1162	-0.026	-0.1544	-0.0205	0.2278	-0.2052	-0.3393	0	-0.2133	-1.0088	-0.1147	0.3497	-0.3092	0.0168	0	-0.1123	-0.0445
P236	-0.3481	-0.016	-0.0375	-0.0276	0.274	0	-0.1242	-0.2034	-0.4522	-0.2555	-0.2555	-0.2555	-0.0386	0	-0.1971	0.4167	-0.0156	-0.0156	0.0141	0.0683	0.1373	0.1666	0.0709	0	-0.0788	0.1373	0.2029	0.043	0.0884	-0.1079	0.1447	0	0.3271	-0.189	0	0.0768	0.0413	0.1494	-0.5799	0.2802	0.5285	0.5525	-0.0144	0.7304	0.1728	0.4826	0.1021	-0.1855	0.072
P237	-0.2776	0.0638	0.0198	-0.1518	0.0183	-0.0391	-0.245	-0.2904	-0.7092	-0.554	-0.554	-0.554	-0.0434	-0.2208	-0.5144	0	-0.1809	-0.1809	-0.0117	0.4737	0.0519	0.0678	0.5365	0.1635	-0.2518	-0.0773	-0.1717	-0.2088	-0.1243	-0.0997	-0.3058	-0.2869	0.1462	0.0825	0.1552	0.1305	0.1861	-0.0393	-0.6968	0.1432	-0.2224	0.1538	-0.3191	0.3431	-0.3992	0.0827	-0.1745	-0.1711	-0.1008
P238	-0.2901	0.0445	0.0225	0.0462	0.0773	0.0667	-0.3763	-0.2952	-0.1293	-0.0201	-0.0201	-0.0201	0.0658	0.1117	0.0219	0.7161	-0.1155	-0.1155	-0.077	0.2998	0.333	0.1506	0.1633	0.2499	-0.1994	0.2503	0.4297	-0.0886	0.0233	0.019	-0.0878	0.0515	0.2048	0.0516	-0.0227	0	0.076	-0.0532	-0.5612	0.2034	0.048	2.6318	-0.2614	0.5529	-0.1051	0.3188	-0.0573	-0.3757	0.0921
P239	-0.0963	-0.1262	-0.1137	-0.316	-0.3307	-0.3212	-0.6346	-0.4212	-0.9849	-0.0864	-0.0864	-0.0864	0.0311	-0.309	-0.1214	0.2812	-0.1405	-0.1405	-0.142	0.1812	0.3672	0.1776	0.226	0.1764	-0.1365	-0.1691	0	-0.5417	-0.1679	-0.2109	-0.1499	0.1344	0.0646	0	-0.2166	0.0131	0.1194	0.0516	-0.5856	-0.1075	-0.0671	0.3627	-0.5523	0.4419	-0.1218	0.1076	-0.1109	-0.2119	-0.2506
P240	-0.3582	-0.1541	0.0156	-0.4219	-0.3961	0.0914	-0.5855	-0.1123	-0.3843	-0.0602	-0.0602	-0.0602	0.3453	-0.2119	0.2733	0.4952	-0.0799	-0.0799	-0.2279	0.0123	0.2573	0.3034	0.6637	0.0935	0	0.1186	0.093	-0.3138	0.0606	-0.1022	-0.3109	0	-0.4044	0.3304	0.4597	0.5283	0.5799	0.3521	-0.5709	-0.1241	0.2946	0.1662	0.0419	0.26	-0.2702	0.2378	0.0532	-0.6007	-0.562
P242	-0.6896	-0.0997	-0.0834	0.0186	-0.071	0.0222	-0.1386	0.2196	-0.1211	0.2473	0.2473	0.2473	0.3387	0.085	0.5407	0.832	0.1953	0.1953	0.0246	0.2754	0.3984	0.1958	0.0392	0.304	-0.151	-0.4093	-0.2379	-0.6773	-0.5278	-0.6217	-0.0469	-0.5231	0.1176	0.1816	0.1205	0.018	0.0694	-0.0293	-0.4566	1.0236	0.5799	1.2079	-0.1302	0.5901	-0.1173	0.2552	0	-0.1986	0.1859
P243	0.0598	0.074	0.0727	-0.1521	-0.2307	0.4067	-0.5343	-0.1361	-0.2289	-0.087	-0.087	-0.087	0.3046	-0.2244	0.1908	0.3528	-0.1948	-0.1948	-0.0589	0.1915	0.3002	0.4399	0.2573	0.3031	-0.0107	0.3019	0.2432	-0.1157	0.2166	-0.1275	-0.1251	0.1709	-0.0598	0.0954	-0.0537	0.138	0.2103	-0.1454	-0.0336	-0.085	0.0226	0.0286	0	0.51	-0.1509	0.1623	-0.0503	-0.2328	0
P245	-0.3011	0.1282	0.1249	0.0818	0.0889	0.2425	-0.5018	-0.2312	-0.2911	0	0	0	0.092	-0.3848	-0.1264	0.5355	0.0765	0.0765	0.0522	0.3284	0.5069	0.5951	0.2139	0.0956	0	0.2443	0.4277	0.0437	-0.6882	0.1532	-0.0173	0.0935	0.2513	0.1684	0.0472	0.2142	0.0959	0.0437	-0.7582	0.1015	-0.1168	0.7629	-0.1686	0.8571	0.0291	0.5778	0	0	0.1555
P246	-0.5797	-0.0234	0.0214	0.0834	0.0452	0.1167	-0.5383	-0.1945	-0.4404	-0.4565	-0.4565	-0.4565	0.1036	0	-0.1326	0.391	-0.0641	-0.0641	-0.0356	0.0466	0.231	0.1339	0.0306	0.045	0.0191	0.0912	0.2591	0	0.1279	0	-0.0869	0.1054	0.0969	-0.1067	0.2834	0.3228	0.3682	0.3121	-0.236	-0.0984	0	0.3647	0.0648	0.8061	-0.0394	0.2304	-0.1507	-0.6295	0.0547
P247	0.045	-0.1666	-0.0901	-0.3812	-0.1656	-0.1271	-0.6107	-0.2586	-0.0446	-0.2986	-0.2986	-0.2986	-0.0405	-0.1672	0	-0.0441	-0.1697	-0.1697	-0.1656	-0.1136	0.3632	0.2442	0.1478	0.0446	-0.2685	0.0256	0.0264	-0.1222	-0.319	-0.2487	-0.3481	-0.0439	-0.2701	-0.3456	-0.2061	0.1145	-0.1139	-0.0126	-0.568	-0.6706	0	-0.3673	0.0444	0.5575	0.0598	0.0664	0.0183	-0.2307	0.0873
P248	-0.115	-0.0591	-0.1217	-0.1825	-0.0477	0.1029	-0.2977	-0.1406	-0.5738	-0.2393	-0.2393	-0.2393	0.1112	-0.0356	0.334	0.6292	-0.0107	-0.0107	-0.0381	-0.0159	0.4074	0.0569	0.0974	0.0769	-0.1049	0.172	0.1014	-0.2688	0	-0.1378	-0.1266	0.0606	-0.1818	0.0905	0	0.1683	-0.0502	-0.1496	-0.3955	-0.1081	-0.0882	0.0647	-0.1023	0.8277	0.1799	0.7487	0.3428	-0.1816	0.0795
P249	-0.2185	-0.2884	0.0642	0	0.0594	0.2679	-0.3453	0.0288	-0.212	0.0111	0.0111	0.0111	0.3606	-0.0226	0.4554	0.4937	0.0767	0.0767	-0.0303	0.3331	0.4599	0.3776	0.2795	0.3242	0.1719	0.3182	0.3615	0.0285	0.1325	0.2651	-0.1435	0.1357	-0.3249	0	0.0727	0.2893	0.3282	-0.0183	0.0288	0.0471	0.0714	-0.457	0	0.6084	-0.1314	0.0771	-0.0697	0.0343	0.0859
P251	-0.1248	0.1151	-0.0449	-0.3019	-0.277	0.0485	-0.3134	0	-0.4855	0.1562	0.1562	0.1562	0.2545	-0.0875	0.3158	0.3261	-0.0301	-0.0301	-0.3441	0.612	0.1625	0.3131	0.5487	0.6322	0.1517	-0.1702	-0.2292	-0.4541	0.1803	-0.2199	0	0.128	0.1119	0	-0.1173	0.1509	0.1484	0.0124	-0.5388	0.9478	0.8039	0.3544	-0.4279	1.1604	-0.0364	0.3506	0.2849	-0.3913	-0.0133
P252	-0.1819	0.1256	0.0422	0.1003	-0.1803	-0.0806	-0.1722	-0.5311	-0.4486	0.4849	0.4849	0.4849	-0.4888	-0.5611	0.0391	0.348	0.1777	0.1777	-0.011	0.3855	0.219	0.014	0.3178	0.0822	-0.0401	0.0893	0.0261	-0.0257	0.0637	-0.0532	0.1315	-0.128	0.0946	0.1441	-0.0269	-0.0703	0.106	-0.1063	-0.5204	-0.2099	-0.0807	-0.2322	-0.3151	0.3488	-0.2594	0.1656	-0.044	0.0602	-0.0581
P253	-0.223	-0.0993	0.8843	-0.2867	-0.296	0.5409	-0.4474	0.065	-0.115	-0.1625	-0.1625	-0.1625	0.5303	-0.8198	0.1024	0.2669	0.0964	0.0964	0.3828	0.5528	0.9632	0.8845	0.3391	0.3861	-0.0635	0.2353	0.3534	-0.2465	0.0393	-0.1625	-0.3013	0.589	-0.2391	0.2115	0.182	0.3733	0.5232	0.0684	0.3237	0.12	0.4177	0.5791	0.1461	0.6692	0.0516	0.404	0.329	-0.4989	-0.1094
P255	-0.8966	-0.2219	-0.3219	-0.2705	-0.658	0.5726	-0.1556	-0.5867	-0.9019	-0.7741	-0.7741	-0.7741	0.0352	-1.0252	0.0713	0.2531	0.3332	0.3332	0.3555	0.5704	0.4872	0.4571	0.7312	0.6978	-0.5593	0.2129	0.0687	-0.2415	0.1669	-0.1877	0.1513	-0.1171	0.6043	0.7012	0.7678	0.5711	0.8256	0.4462	-0.8268	0.1797	0.5053	-0.1277	-0.0877	1.0008	0.0661	0.5384	0.3192	-0.4993	-0.252
P256	-0.4266	0.1106	-0.0219	-0.0604	0	0.1332	-0.2627	0.0145	-0.2771	0.0265	0.0265	0.0265	0.0326	-0.0591	-0.0612	0.2731	-0.0532	-0.0532	0.0258	0.2678	0.3353	0.2767	0.2154	0.1576	-0.0926	0.0267	0.0803	-0.1398	-0.1194	-0.2665	-0.0989	-0.02	0.1297	0.0872	-0.2236	0.0349	0.1091	-0.1473	-0.1684	0.0811	-0.1042	-0.6232	-0.2066	0.6927	-0.2028	-0.0131	0	-0.1634	-0.0638
P257	-0.2238	-0.0497	-0.1175	-0.2797	-0.3076	-0.0505	-0.6269	-0.3328	-0.3206	-0.2292	-0.2292	-0.2292	0.1119	-0.5515	0.0293	0.1605	-0.181	-0.181	-0.0492	-0.2311	0.2102	0.1794	0.1839	0.1677	-0.1696	0.1247	0.0181	-0.2307	0.0281	-0.2314	-0.2238	0.0387	0.0895	-0.0917	-0.2487	-0.1026	0.1397	-0.295	-0.1379	-0.3224	-0.441	-0.4131	-0.1972	0.3692	-0.2394	0.0744	-0.1221	-0.2893	-0.1708
P258	-0.3721	-0.0499	-0.0707	-0.2988	-0.2981	-0.1991	-0.3018	-0.1	-0.4041	0.0582	0.0582	0.0582	-0.0187	-0.086	0.0445	0.3071	0	0	-0.1739	0.1191	0.1382	0.0731	0.1712	-0.1032	-0.1216	0.0571	-0.2387	-0.3254	0.039	-0.1141	-0.0359	-0.1419	0.0333	0	0.0387	-0.132	0.0575	-0.2411	-0.403	0.2024	-0.2274	-0.6211	-0.1329	0.2388	-0.383	0.0359	0.0965	-0.0581	-0.0393
P259	-0.1441	0.0429	0.0311	-0.0956	-0.1731	0.1713	-0.369	-0.0362	-0.1736	0	0	0	0.3345	-0.2203	0.304	0.3799	-0.4496	-0.4496	-0.3697	0.4973	0.2802	0.2012	0.3323	0.3456	-0.0783	0.2919	-0.115	-0.5335	-0.238	-0.074	0	0	-0.1472	0.16	-0.1036	0.1567	0.2788	-0.1084	-0.3578	-0.0438	-0.211	-0.242	-0.3592	0.1128	-0.5291	-0.3552	-0.1393	-0.1183	-0.4449
P260	-0.2375	-0.1134	-0.2129	-0.1459	-0.0229	-0.0547	-0.574	-0.2473	-0.5194	-0.392	-0.392	-0.392	0.0585	-0.1177	-0.1832	0.3444	-0.0626	-0.0626	-0.1184	-0.1145	0.0976	0.023	-0.0124	-0.0433	-0.1308	-0.0741	-0.0277	-0.2259	0	-0.0504	-0.2343	-0.1475	0	-0.1976	-0.0655	0.0694	-0.1384	-0.046	-0.5271	0	-0.2098	0.373	-0.0872	0.7778	-0.138	0.2168	-0.1212	-0.2202	-0.025
P261	-0.5177	0.0386	-0.0205	-0.1644	-0.1157	0.1032	-0.1909	0	-0.3599	-0.0756	-0.0756	-0.0756	0.0386	-0.383	0.1056	0.3039	-0.0248	-0.0248	0	0.1577	0.4721	0.2441	0.2189	0.1201	0	0.1464	0.1351	-0.1855	0.2453	-0.0534	0.0253	-0.0343	0	0.0373	-0.0864	0.0591	0	-0.1015	-0.1864	0	0.0139	-0.5659	-0.1315	0.6505	-0.1933	0.142	-0.1241	-0.1485	-0.0796
P262	-0.0883	-0.171	-0.222	-0.5918	-0.1926	-0.0675	-0.4386	-0.0904	-0.7969	-0.4965	-0.4965	-0.4965	-0.2397	-0.4309	-0.1334	0.33	-0.0139	-0.0139	0.0507	0.1209	0.2474	0.22	0.1691	-0.0598	0.0623	-0.3425	0.0619	-0.0451	-0.5473	0	-0.0376	-0.2601	0.3755	0.5915	0.2998	0.5939	0.5508	0.3575	-0.3874	-0.1148	0.3851	0.3122	-0.4406	0.0569	-0.5237	-0.0167	-0.2161	0	0.2232
P263	-0.6797	0.1312	0.4096	0.2407	-0.1684	0.1688	-0.0813	0.0419	0.1607	0.1941	0.1941	0.1941	0.1635	-0.072	0	0.3075	0.8547	0.8547	0.6193	1.0505	1.0543	1.7437	0.2578	0.4491	0.2305	-0.3558	-0.2606	-0.6145	-0.0369	-0.3143	0.1559	0	0.2091	-0.0256	-0.1381	0	0.2136	0.2749	-0.2282	0.0149	0.3202	0.3603	-0.4151	0.3953	-0.2354	0.4729	0.0576	-0.1399	-0.0691
P264	-0.0937	-0.0126	0.0208	-0.4106	-0.1335	0.1092	-0.4808	-0.0842	-0.3408	-0.1848	-0.1848	-0.1848	0.1762	-0.1168	0.1454	0.6918	-0.3857	-0.3857	-0.0312	0.0837	0.5914	0.4406	0.0732	0.0574	-0.1313	-0.1849	0.0588	-0.1863	-0.016	-0.1002	-0.0788	0.201	-0.0578	0.0642	-0.0343	0.0124	0.2033	-0.1115	-0.4405	-0.0879	-0.0833	0.0102	-0.0216	0.5437	-0.1875	0.1443	-0.231	-0.1233	0.0147
P265	-0.7694	0.0952	0.0222	-0.1384	-0.109	0.2508	-0.2006	-0.0799	-0.3463	-0.1125	-0.1125	-0.1125	0.0202	-0.275	0.0149	0.1253	0.1065	0.1065	0.1204	0.3765	0.5866	0.4144	0.4971	0.4853	-0.0617	0.3076	0.3579	-0.0573	0.2434	-0.0439	-0.1257	-0.0907	0.1494	0.171	-0.0481	0.2882	0.2898	0	-0.0593	0.8264	0.2253	-0.0778	-0.1208	0.8945	-0.0939	0.1232	0.0139	-0.1576	-0.0649
P267	-0.1904	-0.2228	-0.1204	-0.3675	-0.2085	0.1469	-0.6057	-0.1198	-0.3384	0	0	0	0.3156	-0.0364	0.2922	0.4667	-0.1802	-0.1802	-0.2993	0.0842	0.3408	0.1711	0.2979	0.2914	0.0214	0.2907	0.2688	-0.3162	-0.0744	-0.3125	-0.1057	0.2983	0.1507	0.1952	0.2481	0.3925	0.6499	0.463	-0.0742	0	0.522	0.6191	-0.2262	0.7896	-0.2353	0	0.0167	-0.1689	-0.5273
P268	-0.1868	-0.0546	0.0508	-0.3131	-0.3821	0.4468	-0.3111	-0.2537	-0.2402	-0.0559	-0.0559	-0.0559	0.4416	-0.2755	0.3482	0.2792	-0.1698	-0.1698	-0.1147	0.7745	0.3275	0.2797	0.2791	0.2625	0.0122	-0.0674	0.2454	-0.2348	0.2709	-0.1206	0.0329	0.0194	0.3954	0.4717	0.1885	0.4148	0.5399	0.1535	-0.133	0.4908	0.602	0.7923	-0.3417	0.6344	-0.2697	0.2066	0.0861	-0.1958	0
P269	0.1854	-0.7931	0.1013	-0.8564	-0.9119	-0.7776	-0.9742	-0.0305	-0.0348	-0.3761	-0.3761	-0.3761	-0.048	0.1957	0.1984	0.0876	0.2835	0.2835	0	0	-0.3236	0.3035	0.2426	-0.2927	0.0239	-0.6404	-0.7161	-1.0382	-0.7463	0.1192	0.1203	0.1558	-0.4207	0.3227	0.2694	0.5537	0.0984	0.3317	-0.8366	0	-0.1543	-0.23	0.017	0.8705	0.1184	0.0835	0.1508	-0.9883	-0.583
P270	-0.2302	0	0.028	0.0464	0.0814	0.2867	-0.4164	-0.0282	-0.3535	-0.1997	-0.1997	-0.1997	0.2798	-0.0296	0.1636	0.5138	0.0336	0.0336	0.029	0.0724	0.2749	0.2635	0.382	0.1987	0.0999	0.1912	0.1262	-0.0881	0.2655	0.0602	-0.021	0.1077	0.1319	0.0323	0.1466	0.4294	0.1739	0.2278	-0.2736	-0.0853	-0.0933	0.3893	0.1039	0.9576	-0.0327	0.2693	-0.0637	-0.5339	-0.2324
P272	-0.3553	0.0916	0	-0.0445	-0.1531	0.1211	-0.2333	-0.0845	-0.8136	-0.5617	-0.5617	0.1019	0.0616	-0.0943	-0.0903	0.1239	0.3296	0.3296	0.0145	0.4114	0.2234	0.2254	0.2625	0.1658	-0.1134	0.1027	0.0154	-0.1567	0.027	-0.1217	-0.1163	0.0867	-0.1819	-0.1001	-0.202	-0.0323	0.1599	-0.1859	0.3807	0.5503	1.0456	0.9056	-0.2385	-0.2993	-0.3071	-0.0258	-0.0115	-0.3567	-0.1601
P273	-0.3875	-0.1681	0.5076	-0.4517	-0.2809	-0.0712	-0.3927	-0.1385	-0.2505	-0.0314	-0.0314	-0.0314	0.1768	-0.1536	0.0652	0.4154	-0.0748	-0.0748	0.0177	0.3944	0.6203	0.3279	0.1609	0.0661	-0.1746	0.1752	0.2506	0.0368	0	-0.055	-0.1704	0.2852	-0.0928	-0.0443	0.0899	-0.0946	0.4481	-0.0907	-0.2885	0.161	0.3874	0.622	-0.1354	0.4976	-0.1482	0.5711	0.0374	-0.2759	0.0941
P275	0	0.0218	0.1455	-0.1107	-0.1151	0.4667	-0.6773	-0.0944	-0.1811	-0.0319	-0.0319	-0.0319	0.4364	-0.543	0.271	0.3543	0.0382	0.0382	-0.0316	0.5987	0.5002	0.3721	0.3131	0.3382	0.1894	0	-0.0866	-0.4466	0.154	0	0.0152	0.2764	0.1116	-0.1635	0.3122	-0.0226	0.3664	0.0313	-0.3119	-0.4246	0.1402	-0.0632	0.0258	0.6249	-0.0992	0.2794	0.0599	-0.5218	-0.3435
P276	0.1752	0.0934	0.0795	-0.1546	-0.1746	-0.0268	-0.3077	-0.2499	-0.025	0.2127	0.2127	0.2127	0.0504	0.0655	-0.195	0.1164	-0.0159	-0.0159	0.0111	0.4544	0.6511	0.4674	0.2624	0.1953	-0.102	0.1076	0.4379	-0.1353	0	-0.2357	0.315	0.3504	0.4761	0.0178	-0.1397	0.1001	0.0493	-0.0528	-0.7294	0	0.2226	0.5133	-0.1385	0.9453	-0.1947	0.3003	0	-0.1994	-0.0651
P277	0.1038	0	-0.0536	-0.2437	-0.152	0.0873	-0.3053	-0.0754	-0.1355	-0.9224	-0.9224	-0.1903	0.2771	0.0403	0.2287	0.4364	-0.0976	-0.0976	-0.1907	0.2596	0.3818	0.2657	0.2409	0.1333	0.0495	0.3034	0.1286	-0.136	0.3136	-0.1229	-0.0292	0.0822	0	0	-0.189	0.1186	0.2131	-0.0406	0	0.022	-0.1133	0.4334	0	0.8391	-0.2863	0.2788	-0.0486	-0.2315	0.066
P278	-0.4735	0.1115	0	-0.3228	-0.0616	0.115	-0.2838	-0.056	-0.3056	0.0451	0.0451	0.0451	0.0363	-0.1239	0.0156	0.3464	0.0983	0.0983	0.0357	0.3204	0.2098	0.238	0.2277	0.1903	-0.1197	-0.3846	-0.2524	-0.6638	-0.4805	-0.0788	-0.1312	-0.0592	0.4272	0.3959	0.178	0.4089	0.4445	0.1193	-0.1343	0.1794	0.0388	-0.3512	0.0859	0.9455	0.1111	0.4255	0.3595	-0.1383	-0.0257
P279	-0.521	0.0679	0.0493	-0.0215	-0.1141	-0.102	-0.4504	-0.5432	-0.4947	-0.2069	-0.2069	-0.2069	-0.05	-0.2731	-0.4526	0.2017	0	0	-0.0791	0.3101	0.175	0.1266	0.0597	-0.0542	0.4033	0.0357	0.259	-0.1448	0.2124	-0.09	-0.0472	0.0204	1.1281	0.5223	0.3636	0.6931	0.6341	0.5069	0.0226	0.6136	0.1912	2.1176	-0.356	0.8421	-0.3347	0.2446	-0.1633	-0.4593	-0.1694
P280	-0.4174	0.1243	-0.087	-0.144	-0.1515	-0.0482	-0.5968	-0.1916	-0.1757	0.3719	0.3719	0.7121	-0.615	-0.7576	-0.1744	0.1328	0.1343	0.1343	0	0.3463	0.0111	0.1449	0.1903	-0.0359	-0.2744	-0.3701	-0.1824	-0.7238	0.192	0.0591	-0.065	-0.042	0.2317	-0.1344	-0.2001	-0.048	0.2047	-0.2322	-0.9143	0.1513	-0.1394	-0.2627	-0.3047	0.6497	-0.4142	0.2428	0.0285	-0.2411	-0.0817
P281	-0.6198	-0.0325	-0.0686	-0.1525	-0.2218	-0.14	-0.3193	0.0178	-0.3262	0	0	0	0.0518	-0.1422	-0.0373	0.2184	0.0331	0.0331	-0.1509	0.0939	0.1584	-0.0621	0.159	-0.0642	-0.1536	-0.0609	-0.2117	-0.3051	0.0554	-0.1801	-0.0217	-0.1307	0.0729	-0.0984	0.072	0.2421	0.031	-0.2492	-0.2793	0.1695	-0.1522	-0.3814	-0.2958	0.2326	-0.3696	-0.0206	-0.0327	-0.2949	-0.125
P282	0.1164	-0.0872	0	-0.2603	-0.0257	0.2652	-0.531	-0.1128	0	-0.2917	-0.2917	-0.2917	0.107	-0.3689	0.0781	0.1636	0	0	-0.0254	0	0.266	0.2175	0.6872	0.6021	-0.1769	0.0897	0	-0.164	0.0512	0.1768	-0.039	0.0852	0.1037	0.0826	0.611	0.6585	0.4625	0.6294	-0.3313	-0.2406	-0.5326	-0.1093	0.1687	0.5618	0.2855	0.3666	0.3516	-0.1663	0.1588
P283	-0.2442	0.0307	0.0655	-0.3094	-0.2443	-0.1783	-0.0444	-0.0541	-0.2826	-0.077	-0.077	-0.077	0.1567	-0.1039	-0.2653	0.1842	-0.0484	-0.0484	-0.087	0.1434	0.1615	0.1385	0.5141	0.5698	-0.0246	-0.2389	-0.1611	-0.3761	-0.1401	-0.3278	0.1309	0.1221	0	0.0714	-0.0829	0	-0.02	0.1898	-0.156	0.1302	-0.0354	-0.406	-0.5574	0.6084	-0.411	0.14	0.2574	-0.1259	-0.2074
P284	-0.2086	-0.0583	-0.0427	-0.1633	-0.0522	0.0378	-0.1917	-0.1546	-0.5763	-0.2048	-0.2048	-0.2048	-0.0485	-0.3119	-0.1394	0.3991	-0.3114	-0.3114	-0.0835	0.0203	0.2359	0.1181	0.395	0.1175	-0.2803	0.0971	0.0255	-0.3538	-0.0211	-0.089	-0.1431	-0.138	-0.0751	0	0.0714	-0.0194	-0.0275	-0.3084	-0.5595	0.2167	0.0823	0	-0.4137	0.4508	-0.2626	0.1859	0.0356	-0.0703	0.0762
P286	0.1686	0.0158	0.1287	0.0235	-0.0937	0.3943	-0.38	-0.2694	0.0813	0.1171	0.1171	0.1171	0.3729	-0.0632	0.1156	0.327	0.0946	0.0946	0.1694	1.0663	0.7869	0.6883	0.7331	0.7906	-0.1063	0.3385	0.5765	0	0.3087	-0.0568	0.1642	0.5372	0.2436	0.1813	-0.0581	0.2426	0.1938	-0.0895	-0.0416	0.0276	0.2671	0.3021	0.0505	0.8616	0	0.3187	0	-0.0167	-0.0631
P287	-0.4104	-0.2012	-0.0745	-0.1398	-0.1739	0.0767	-0.3516	-0.0164	-0.293	-0.1181	-0.1181	-0.1181	0.1294	0.0827	0.0989	0.5011	-0.0405	-0.0405	-0.2056	0.133	0.2197	0.0751	0.1328	0.1619	0	0.1443	0.2179	-0.132	0.1232	-0.1508	-0.0963	-0.1963	-0.085	0.0205	0.1151	0.1117	-0.0429	-0.04	-0.0221	0.1074	-0.3774	-0.0505	-0.1514	0.5133	-0.1118	0.2883	-0.0245	-0.355	0.1311
P288	0	0	0.0596	-0.0198	-0.249	0.2234	-0.561	-0.3386	-0.3887	-0.0633	-0.0633	-0.0633	-0.2005	-0.2192	-0.3137	-0.0569	0.0754	0.0754	0	0.4341	0.5627	0.2932	0.7331	0.3973	-0.2895	0.1253	0.4615	-0.3123	0.0404	-0.237	0.0818	0.2186	0.2612	-0.0274	-0.1759	-0.0365	-0.0662	-0.2615	-0.1234	0.013	0.3536	0.1221	-0.3697	0.9722	-0.1453	0.2939	-0.0368	-0.1826	-0.3074
P289	-0.311	0.1743	0.1859	-0.133	-0.0872	0.1564	-0.4412	-0.137	-0.4185	-0.1088	-0.1088	-0.1088	-0.0235	0	-0.2206	0.3798	-0.2005	-0.2005	0.0828	0.3458	0.5818	0.5063	0.2502	0.1323	-0.1359	0.2406	0.4536	-0.0959	0.1087	-0.0102	-0.0719	0.2484	0.4021	0.1297	-0.0287	0.0189	0.1861	-0.1677	-0.1629	0.1507	-0.0257	-0.0586	-0.0813	0.6058	-0.1526	0.2977	0	-0.081	0.0584
P290	-0.4652	0.1485	0.1718	-0.195	-0.0664	0.2572	-0.0932	0.0626	-0.1842	0.0975	0.0975	0.0975	0.1464	-0.5007	0.1336	0.3742	0	0	0.0696	0.3226	0.4339	0.4035	0.6281	0.5136	-0.1398	0	-0.0524	-0.4176	-0.0973	0.0223	0.0892	0.0491	0.0801	0.0399	-0.1786	0.0696	0.1562	-0.0879	-0.5305	0.0426	0.5062	-0.0767	-0.0606	0.6935	-0.1618	0.1952	-0.0663	-0.2474	0.1226
P291	-0.2994	0	-0.0264	-0.3083	-0.2202	0.1422	-0.4317	-0.3348	-0.5568	-0.1894	-0.1894	-0.1894	0.2308	-0.159	0.4503	0.5099	-0.2166	-0.2166	-0.1051	0.5794	0.4224	0.2464	0.1886	0.0894	-0.1301	0.1918	-0.0617	-0.2961	0.1273	-0.1874	-0.2555	0.0947	-0.2667	0.0633	-0.071	0.0548	0.1171	-0.0824	-0.4033	0.1039	0.1128	-0.0383	-0.3495	0.4495	-0.2336	0.2688	0.0494	-0.5472	-0.3594
P292	-0.5831	-0.0347	-0.0854	-0.0697	-0.0825	0.0287	-0.2054	0	-0.3153	-0.061	-0.061	-0.061	0.0143	-0.4247	0.1354	0.275	-0.044	-0.044	0.0903	0.1817	0.0942	0.1161	0.2935	0.2472	-0.1587	0.0125	0.0537	-0.2711	-0.0668	-0.256	-0.0256	-0.1829	-0.0129	0.054	-0.2078	0.0622	0.0836	-0.204	-0.4902	0.1688	0.082	-0.8222	-0.2364	0.5049	-0.3128	0	-0.1643	0.2481	0.2236
P293	-0.4233	-0.2957	-0.0658	-0.7787	0	0	-0.3836	-0.166	-0.6664	-0.6862	-0.6862	-0.6862	0.0106	-0.147	-0.1033	0.4679	-0.1947	-0.1947	0	-0.0967	0.1427	-0.132	-0.1975	0.1639	-0.3145	0.3053	0.1586	-0.3766	0.0193	-0.1692	-0.2727	-0.1832	-0.5904	-0.1403	0.0746	-0.0592	0.0831	-0.4672	-0.4237	-0.0504	-0.3164	-0.3372	-0.2879	0.6907	-0.1944	0.6201	-0.125	-0.8357	0.0225
P294	-0.2116	-0.1567	-0.0322	-0.2868	-0.2092	0.0281	-0.3887	-0.079	-0.3605	-0.1047	-0.1047	-0.1047	0	-0.0308	0.0873	0.2903	-0.0525	-0.0525	0.0385	0.1737	0.4631	0.3151	0.182	0	-0.1332	0.0735	-0.1013	-0.2194	0.0305	-0.0806	-0.1348	-0.0889	0.4957	0.5736	0.4748	0.4719	0.6235	0.3008	-0.3941	-0.1155	0.0398	-0.3549	-0.1376	0.4135	-0.2377	-0.0306	-0.0154	-0.5469	-0.0521
P295	-0.3631	-0.0583	-0.0459	-0.2689	-0.3283	-0.038	-0.2732	-0.2416	-0.7948	-0.5918	-0.5918	-0.5918	0.2328	-0.3048	0.297	0.2778	-0.1692	-0.1692	-0.159	0.0494	0.23	0.1794	0.0986	0.1762	-0.107	0.1069	0.0747	-0.3117	-0.0901	-0.1308	-0.1238	0.0391	-0.2987	-0.1011	-0.023	-0.0251	0.3757	-0.0585	-0.7002	1.1314	1.4136	0.9697	-0.0386	0.1508	-0.2571	-0.0158	-0.0787	-0.3887	-0.2235
P298	-0.6131	0.0514	0	-0.3984	-0.27	0.1735	-0.5163	-0.1608	-0.0354	0	0	0	0.546	-0.5992	0.5884	0.5503	-0.0365	-0.0365	-0.1392	0.1484	0.2103	0.1624	0.4392	0.4281	-0.0656	-0.0765	-0.4746	-0.2231	0.3569	-0.0196	-0.2119	0.1268	0.0275	-0.2688	0.0694	0.0576	0.4136	0.0402	-0.2455	0.305	0.2141	-0.3983	0.2797	0.1855	-0.1011	0.19	0.0516	-0.2917	0.1607
P299	-0.3544	-0.0713	-0.1853	-0.0441	-0.4134	0.2415	-0.6807	-0.2995	-0.4817	0.019	0.019	0.019	-0.0752	-0.4187	0.0903	0.0911	0.022	0.022	-0.2023	0.0726	0.6052	0.2404	0.4984	0.5879	-0.3102	0.2575	0.488	-0.6366	0.199	-0.1102	-0.0451	0.1866	-0.4195	-0.1482	-0.267	0.0834	0.0647	-0.0236	-0.7462	-0.2072	0.2407	-0.0159	-0.3107	0.911	-0.4215	-0.0811	-0.1373	-0.5386	-0.1429
P300	-0.3474	0.0686	-0.0192	-0.0313	-0.0894	0.0135	-0.5678	-0.2514	-0.7363	-0.4257	-0.4257	-0.4257	-0.4598	-0.1549	-0.1004	0.2269	-0.0538	-0.0538	-0.0147	0.3335	0.4562	0.2025	0.146	0.0943	-0.1207	0.1812	0.3985	-0.1368	-0.0103	-0.0936	-0.0413	0.0859	0.1104	-0.0371	-0.2662	0.0811	0.0613	-0.2382	-0.6537	0.0879	0	-0.173	-0.2769	0.7837	-0.1875	0.0266	-0.0712	-0.2	-0.5867
P301	-0.4147	0	-0.0707	-0.0752	-0.1994	-0.0101	-0.4307	-0.1204	-0.2872	-0.0499	-0.0499	-0.0499	0.0595	-0.1061	-0.0307	0.2372	-0.0328	-0.0328	-0.0702	0.2116	0.4969	0.1847	0.1934	0.0847	-0.0263	0.085	0.0749	-0.2267	0.1683	-0.1183	0.042	-0.1914	0.2038	0.013	-0.1659	0	0.146	-0.1058	-0.3319	0.4879	0.3934	0.2783	-0.2346	0.4545	-0.1636	0.1989	0.0829	-0.3053	-0.223
P302	-0.2885	0.1377	-0.0376	-0.0767	-0.1117	0.029	-0.2529	-0.0984	-0.0804	0.0844	0.0844	0.0844	-0.0519	-0.0607	0.0364	0.1531	-0.0705	-0.0705	-0.0213	0.3569	0.3811	0.2639	0.5773	0.6062	-0.0294	0.162	0.2824	-0.1596	0.085	-0.1586	0.1978	-0.0632	0.1631	0	-0.3558	0.0468	0.0343	-0.1692	-0.1788	-0.1061	-0.0164	-0.5211	-0.1548	0.7112	-0.2174	0.1503	-0.0557	-0.3693	-0.1539
P303	0.0526	-0.0512	0.1037	-0.8169	-0.1344	0.1933	-0.4604	0.0679	-0.1668	-0.0626	-0.0626	-0.0626	0.2198	-0.1392	0.1057	0.3515	-0.038	-0.038	-0.1887	0.5206	0.8705	0.7004	0.3152	0.2987	0	0.2404	0.1134	-0.1818	0.3202	-0.0645	-0.076	0.0635	-0.0997	0.1705	-0.065	0.1428	0.3235	-0.0511	-0.2166	0.0566	0.0131	0.2814	0.0655	0.647	-0.1163	0.2555	0.2188	-0.3606	-0.2484
P304	-0.4311	-0.0162	0.0569	-0.355	-1.3366	0.0737	-0.2639	-0.0306	-0.6648	0.038	0.038	0.038	0.0408	-0.0371	0.0991	0.3182	0.1228	0.1228	0.0598	0.4328	0.627	0.241	0.3631	0.0953	-0.1558	0.2086	-0.3376	-0.2397	0.1025	-0.0847	0.016	-0.0513	0.3823	0.1329	-0.0421	0.0999	0.232	0	-0.6795	-0.3247	0.143	0.2931	-0.121	0.793	0.0218	0.354	0.1304	-0.0637	0.031
P305	-0.2195	0.0252	0.1679	0.0376	0.065	0.1077	-0.4423	-0.1417	-0.0662	0.1772	0.1772	0.1772	0.0257	-0.1482	-0.1352	0.3781	0.1692	0.1692	0.0783	0.3355	0.6688	0.2076	0.0572	0.0787	0	0.2405	0.3028	-0.1082	0.1164	-0.0189	0.1096	0.1657	0.7296	-0.14	0.0991	0.3652	0.2799	0.1233	-0.5332	0.444	0.2236	1.2072	-0.0818	1.2073	-0.207	0.2729	-0.1545	-0.1536	0.0339
P306	-0.5359	-0.0773	-0.0497	-0.2635	-0.1446	0.0149	-0.2623	0.4876	-0.5184	-0.4165	-0.4165	-0.4165	-0.0385	-0.1838	0.0942	0.3325	-0.1417	-0.1417	0.0627	0.1149	0.2788	0.2341	0.2674	0.2334	-0.0659	-0.0302	-0.0511	-0.4548	0	-0.1242	-0.1397	0.0252	-0.1771	0.07	-0.0877	-0.0153	0.1327	-0.2061	-0.3268	0.137	0.0278	-0.5187	-0.0418	0.4794	-0.1634	0.0243	0.063	-0.0455	-0.0144
P307	-0.1471	0.0319	0.1477	-0.3695	-0.2189	0.4926	-0.5258	-0.2499	-0.1217	0.0468	0.0468	0.0468	0.1955	-0.0787	-0.0375	0.1859	-0.1209	-0.1209	-0.2621	0.8563	0.1968	0.3255	0.317	0.2489	0.1012	0.374	0.3435	-0.1823	0.294	-0.1329	0.0696	0.2371	0.1854	0.1236	0.0478	0	0.3154	-0.0829	-0.4734	-0.0529	0.0648	-0.0888	-0.0988	0.823	-0.15	0.3622	0.309	-0.5748	0
P308	-0.2899	0.178	0.0913	0.0432	0.0593	0.1206	-0.2894	0.0212	0.0527	0.1297	0.1297	0.1297	0.2967	-0.1969	0.093	0.395	0.0258	0.0258	0.0574	0.5294	0.4607	0.2578	0.274	0.3032	0.0966	0.2242	0.4516	0.1032	0.2158	0	0	0.162	0.2714	0.0705	0.0377	0.1704	0.2546	0.0111	-0.4565	-0.2966	0	-0.1032	-0.3812	0.7054	-0.1551	0.4746	0.0365	-0.0806	0.1125
P309	-0.6398	-0.1205	-0.1102	-0.2475	-0.4156	0.3324	-0.5262	0.0486	-0.2194	-0.0551	-0.0551	-0.0551	0.3532	-0.0534	0.2921	0.4135	-0.0788	-0.0788	-0.117	0.1701	0.2115	0.0629	0.2628	0.3437	0.0443	0.3168	0.2671	-0.0352	0.1852	-0.0524	-0.1677	0.1049	0	0.0661	0.0237	0.1558	0.269	-0.1177	0	0.1031	0.0749	-0.3585	0	0.6198	0.2114	0.3909	0.4448	0	0.2096
P310	-0.2087	0.0356	0.33	-0.2055	0.1756	0.0748	-0.3323	0.0178	-0.0235	0.0227	0.0227	0.0227	0.2683	-0.0244	-0.0406	0.4265	0.1707	0.1707	0	0.5817	0.7469	0.3714	0.1005	0	0	0.2501	0.2523	-0.0195	0.2492	0.0449	-0.1084	0.0557	0.1616	0	0.1056	0.247	0.4872	0.0994	-0.423	0.0343	0.1927	0.497	0.1238	0.7922	-0.2012	0.2151	0	-0.1207	-0.0153
P311	-0.6964	0.1805	0.2637	0.1691	-0.0577	0.4059	-0.4455	-0.1638	-0.1657	0	0	0	0.0556	-0.1621	-0.3094	0.1005	0.0969	0.0969	0.0118	0.3592	0.2266	0.2667	0.2007	0.1932	0.0295	0.3174	0.2051	-0.099	0.0846	-0.0939	0	0.0569	0.2465	0	0	0.2788	0.1193	0.0166	-0.4395	0.2369	0.2377	0.0789	-0.2509	0.8252	0.0464	0.2365	0.1568	-0.4721	-0.1965
P312	-0.7539	0.0393	0.0392	-0.3194	-0.1466	0.2433	-0.2987	-0.0664	-0.5996	-0.1743	-0.1743	-0.1743	0.0811	-0.2326	-0.0176	0.3909	-0.233	-0.233	-0.111	0.0772	0.33	0.3356	0.186	-0.1131	-0.1045	0.1968	0.1311	-0.3285	0.156	-0.1571	-0.098	-0.0692	0.0146	0.0675	-0.0681	0.0913	0.0686	-0.1847	-0.119	-0.0294	-0.1936	-0.5928	-0.2104	0.5583	-0.3586	0.1876	-0.0152	-0.3621	0.0192
P313	-0.6899	0.0883	-0.0549	0.0216	-0.1451	0.1725	-0.3724	0.1028	-0.2467	0	0	0	0.2165	-0.1036	0.2822	0.3331	-0.0136	-0.0136	-0.0717	0.3155	0.2991	0.269	0.3735	0.3195	0.1014	0.1537	0.1823	-0.2222	0.1307	-0.2349	0.1181	0	-0.0294	0.1403	-0.0668	0.2537	0.2833	-0.0181	-0.567	0.0527	0	-0.4047	-0.1619	0.6351	-0.2112	0.1562	-0.3477	-0.2847	0.0255
P314	-0.6326	0.02	0	-0.0929	-0.0662	0.1029	-0.2705	0.1135	-0.254	-0.1309	-0.1309	-0.1309	0.229	-0.0914	0.2571	0.4433	-0.0674	-0.0674	0.0803	0.1466	0.4974	0.3626	0.2077	0	-0.0258	0.2085	0.2894	-0.1475	0.0496	-0.0819	0	0.2092	-0.0228	0.0731	-0.0134	0.0572	0.1705	-0.1007	-0.172	0	0	-0.2354	-0.0252	0.5052	-0.1169	0.097	0.1097	-0.0679	0
P315	-0.0383	0.0293	-0.0838	-0.296	-0.1357	0.0944	-0.3142	0	-0.1549	0.0963	0.0963	0.0963	0.1888	-0.1345	0.0998	0.2689	0.2901	0.2901	0	0.2054	0.1856	0.1253	0.1932	0.1069	-0.0571	0.0707	0.2554	-0.2125	0.0414	-0.1826	-0.0372	-0.2815	-0.0993	0.2925	0.2739	0.4052	0.322	0.1608	-0.7421	0.0505	0.9638	1.0071	-0.2696	0.6009	-0.2784	0.0661	0	0.0327	0
P316	-0.1038	0	0.0469	-0.1119	-0.2784	0.2181	-0.5783	-0.3097	-0.2248	0.1908	0.1908	0.1908	-0.1818	-0.1814	-0.2608	0.1126	0.0864	0.0864	-0.1001	0.6488	0.7097	0.2434	0.2496	-0.0146	-0.2404	-0.2806	-0.0663	-0.7299	-0.4132	-0.6863	0.2861	0.125	0.5066	0.0199	-0.326	-0.0289	0	-0.1512	-0.8262	0.3049	0.2264	0.2277	-0.3496	0.9578	-0.1982	0.2138	-0.059	-0.3749	-0.1128
P317	-0.7523	-0.0162	-0.2346	-0.2835	-0.0702	0.3736	-0.0878	-0.078	-0.4569	-0.4086	-0.4086	-0.4086	0.1152	-0.0665	-0.0874	0.4646	-0.2462	-0.2462	-0.4594	-0.1242	0.097	-0.2114	0.0571	0.451	0.0374	-0.1707	-0.2947	-0.1483	0.2967	0.0953	-0.22	-0.2019	0.1886	0.0198	0.039	0.1042	-0.0115	0	-0.2735	0.1882	-0.1659	0.903	-0.1231	0.7103	-0.114	0.3056	0.0744	-0.3654	0.0534
P318	-0.3561	0.0357	0	-0.1407	-0.6304	0.1024	-0.4129	-0.1484	-0.3541	-0.0543	-0.0543	-0.0543	-0.0241	-0.1799	0	0.235	-0.0535	-0.0535	-0.0655	0.1953	0.1655	0.1787	0.3115	0.204	-0.5863	0.0979	0.176	-0.244	0.0264	-0.1602	-0.0867	-0.0735	0.0331	0.0724	-0.0732	0.0277	0.1128	-0.2745	0	0.2328	0.0257	-0.4043	-0.4058	0.3302	-0.2316	0.0631	-0.0513	-0.1452	-0.1161
P319	-0.1859	-0.1066	-0.1709	-0.3709	-0.1762	-0.0379	-0.352	-0.2787	-0.3306	-0.1812	-0.1812	-0.1812	0	-0.4922	-0.1658	0.4926	-0.1136	-0.1136	-0.1192	0.1339	0.3929	0.3312	0.4275	0.6756	-0.1719	-0.0728	-0.0712	-0.3587	-0.4036	-0.1295	-0.2886	-0.1228	0.2241	0.419	0.3247	0.4102	0.3015	0.1848	-0.321	0	-0.4042	0.5591	0.0295	0.4743	-0.204	0.4875	0.1723	-0.2346	-0.2218
P320	-0.477	0.1573	0.034	0.1585	-0.0894	0.2216	-0.222	-0.2535	-0.1514	0.0904	0.0904	0.0904	-0.0901	-0.1365	-0.1945	0.1211	-0.0562	-0.0562	-0.133	0.3789	0.1156	0.1833	0.4047	0.3751	-0.2965	0.1456	0.3358	-0.1192	0.0326	-0.1793	0.1459	0	0.3728	-0.0802	-0.4019	0.0746	-0.0257	-0.2203	-0.5658	-0.0997	0.5297	0.0546	-0.257	0.6767	-0.17	0.1194	-0.0775	-0.514	0.1489
P322	-0.0972	0.1653	-0.08	-0.0648	-0.0672	0	-0.4168	-0.1721	-0.1667	0.112	0.112	0.112	-0.0149	-0.1037	-0.1471	0.1095	0.0384	0.0384	-0.0906	0.3233	0.4035	0.1751	0.194	0.0999	0.1501	-0.0715	0.1267	-0.2775	-0.0646	-0.0169	0.1473	0.0626	0.2599	0.0234	-0.2524	0.0355	-0.0569	-0.1999	-0.4061	-0.1687	-0.113	-0.0919	-0.2386	0.6625	-0.2031	0.2556	-0.0292	-0.135	-0.3496
P323	-0.0583	-0.1967	-0.145	-0.2769	-0.281	0.0958	-0.8305	0.0389	-0.2596	0.026	0.026	0.026	0.1503	-0.0959	-0.1723	0.1771	0.2475	0.2475	0.1753	0.5556	0.4995	0.4825	0.5423	0.5226	-0.3344	-0.2434	-0.1467	-0.6724	0.0263	-0.8302	-0.1303	0.4645	-0.1513	0.1543	-0.1562	0.0517	0.1402	-0.1631	-0.7552	0.1714	0.3567	0.3491	-0.3237	0.6574	-0.2505	0.126	0.1207	-0.1951	0.0334
P324	-0.3708	-0.1697	-0.2106	-0.2304	0.1107	-0.0128	-0.141	-0.1188	-0.1927	0.0466	0.0466	0.0466	0.0862	-0.0453	-0.2176	0.3172	-0.0143	-0.0143	-0.055	0.167	0.0218	-0.0795	0.0711	-0.0495	-0.0279	0.187	0.2258	-0.0609	0.2289	0.0336	-0.0381	0.0512	0.2327	0.1974	0.0691	0.0119	0.1364	-0.0893	-0.4353	0.1261	-0.0597	1.0913	-0.6547	0.2924	-0.203	0.2344	0.023	-0.0234	0.1151
P326	-0.3786	-0.0473	-0.188	-0.221	-0.2196	-0.0334	-0.2644	-0.0418	-0.3584	-0.1717	-0.1717	-0.1717	0.0187	-0.9063	-0.0442	0.4496	0.0291	0.0291	-0.1141	0	0.0414	0.0251	0.3747	0.1389	-1.0852	-0.0606	-0.1403	-0.3765	-0.0287	-0.2224	-0.3505	-0.3651	-0.3286	0.0891	-0.0289	-0.0692	-0.0699	-0.2535	-0.2444	0.3304	-0.1271	0	-0.2769	0.1364	-0.4567	-0.0999	-0.1367	-0.0351	-0.0242
P327	-0.0749	-0.7555	-0.1248	-0.0427	0.1407	-0.1175	-0.6744	-0.387	-0.1503	0.2964	-0.541	0.4018	0.0416	-0.0237	-0.4532	0.4201	0.1756	0.1756	0.0634	0.409	0.246	0.0462	0.1392	-0.1457	-0.2397	-0.2599	0	-0.4285	0.1796	0.0655	-0.0504	0.0668	0.6941	-0.0959	0.0268	-0.0196	0.1025	0.111	-0.7658	0.1604	-0.0125	1.365	-0.3763	0.8813	-0.0295	0.3415	0	-0.2137	0.1795
P328	0.0995	0.0204	-0.1897	-0.3862	-0.1695	-0.0347	-0.3768	-0.2481	0.0556	0.2312	0.2312	0.2312	0.1229	0.0416	0	0.2666	-0.1914	-0.1914	-0.3402	0.4007	0.2339	0.1064	0.4846	0.4792	-0.032	-0.2277	-0.179	-0.514	-0.2571	-0.1646	0	0.022	0.4252	0.1821	-0.2781	0.0951	-0.0519	-0.0851	-0.6421	0.0366	-0.1355	-0.3528	-0.6083	0.6258	-0.2042	0.1661	-0.0287	-0.1672	-0.073
P330	-0.114	-0.0379	0.0288	-0.3362	-0.1835	-0.0175	-0.1859	-0.0894	-0.9095	0.0807	0.0807	0.0807	0.2042	0.0669	0.0378	0.4	-0.0782	-0.0782	-0.1127	0.1755	0.2977	0.2014	0.2359	0.0793	-0.1118	0.1923	0.1315	-0.2632	0.1404	-0.0303	-0.0491	-0.1017	0.094	0.0813	-0.0109	-0.0747	0.16	-0.123	-0.5719	-0.251	-0.1977	-0.7246	-0.4382	0.368	-0.3156	0.2059	0.1647	-0.0776	0.0277
P331	0.1696	0.1057	-0.0438	-0.0618	-0.1166	-0.0898	-0.2792	-0.2058	-0.3521	0.207	0.207	0.207	-0.1777	-0.0143	-0.3415	0	-0.0174	-0.0174	-0.0567	0.3331	0.3767	0.212	0.2449	0.0439	-0.1102	-0.0896	0.1044	-0.3243	-0.1366	-0.2907	0.2401	0.1002	0.4952	-0.0195	-0.2023	0	-0.1133	-0.1929	-0.2575	0.093	-0.071	-0.1894	-0.2652	0.8087	-0.1645	0.2772	-0.1879	-0.2562	-0.1589
P332	-0.6004	-0.0391	0	-0.261	-0.2862	-0.0473	-0.3336	-0.0376	-1.3076	0.1174	0.1174	0.1174	-0.2984	-0.0983	0.6425	0.3524	-0.13	-0.13	-0.1582	0.4501	0.3721	0.1549	0.5682	0.4073	-0.2879	0.2398	-0.0135	-0.3002	0.1805	-0.1172	0.1093	-0.1387	0.3102	0.0867	-0.0997	-0.0911	0.0934	-0.1927	-0.974	-0.5927	0.1127	0.1319	-0.1967	0.5125	-0.3197	-0.0596	0.0916	-0.1119	-0.0592
P333	-0.0162	-0.1749	-0.1263	-0.6246	-0.1574	0.071	-0.5204	-0.2269	-0.4067	0.0365	0.0365	0.0365	0.2962	-0.0121	0.2831	0.5162	-0.1608	-0.1608	-0.2127	0.1093	0.6784	0.4648	0.3361	0.1072	0.356	-0.1568	-0.0109	-0.5799	-0.1533	-0.4104	-0.1309	0.1457	-0.1551	0.1657	-0.0603	0.2893	-0.036	-0.1083	-0.1346	-0.0433	0	0.3514	-0.065	0.5941	-0.2246	0.1666	-0.0415	0.0102	0.035
P334	-0.3041	0.0619	0	0	-0.2328	-0.0862	-0.2998	-0.2031	-0.3252	0.0387	0.0387	0.0387	-0.0849	-0.1332	-0.2579	0.0849	0.1051	0.1051	-0.0115	0.366	0.1641	0.1419	0.3339	0.1749	-0.3189	0.0823	0.1518	-0.239	-0.0205	-0.1477	0.0522	-0.18	0.3137	-0.0118	-0.1069	0.0363	0.1747	-0.099	-0.6696	0.1846	-0.0853	-0.2567	-0.2089	0.7479	-0.16	0.1785	-0.4936	-0.2911	-0.2404
P335	-0.3415	0.0955	0.0821	-0.4544	-0.1691	0.1317	-0.1827	0.0437	-0.9111	-0.5858	-0.5858	-0.5858	-0.4784	0.0135	0.114	0.4929	-0.0143	-0.0143	0.0139	0.0838	0.4538	0.4771	0.3028	-0.5686	-0.1244	-0.1227	-0.1834	-0.5811	-0.0295	0	0.3774	-0.1805	0.2361	0.2563	0.1798	0.0827	0.1607	-0.0264	-0.0386	0.1603	0.1228	-0.299	0.022	0.6798	-0.0961	0.3779	0.2397	-0.0184	0.1948
P337	-0.0254	-0.1485	-0.0356	-0.4279	-0.2669	0.0396	-0.5422	-0.2525	-0.4477	-0.2269	-0.2269	-0.2269	0.1623	-0.236	0.0627	0.2174	-0.197	-0.197	-0.2743	0.0848	0.2603	0.1513	0.0566	-0.06	-0.1608	0.1365	0.0874	-0.3703	0.1139	-0.3023	-0.1612	0.0908	-0.2397	-0.056	-0.2734	-0.0686	0.0874	-0.3042	-0.4057	-0.1488	0.0332	0.106	-0.2562	0.6496	-0.4334	0.0851	-0.1006	-0.4306	-0.0687
P338	-0.3018	0.1035	0.0121	0.0204	-0.2235	-0.1002	-0.4163	-0.1476	-0.2516	0.2151	0.2151	0.2151	-0.0819	-0.1577	-0.0712	0.3317	0.0745	0.0745	-0.1645	0.3688	0.1738	0.0277	0.2693	0	-0.5569	0.1752	-0.3938	-0.5327	0.1705	-0.099	0.1019	-0.2825	0.2106	0	-0.172	-0.0928	0.192	-0.1448	-0.0587	0.2152	-0.1098	-0.2188	-0.2448	0.4084	-0.3683	0.1213	0.4159	-0.7903	-0.5151
P339	-0.2898	0.1231	0.0458	-0.1764	-0.1275	0.0963	0.0107	-0.1982	-0.2135	0.0332	0.0332	0.0332	0.1766	-0.1916	-0.0481	0.3042	0.5392	0.5392	-0.0123	0.3022	0.3181	0.2758	0.242	0.2368	-0.1244	0.2477	0.4394	-0.0699	0.1172	-0.0565	-0.1971	0.1494	0.6249	0.6235	-0.2341	0.1079	0.1976	-0.2045	-0.1015	-0.37	-0.0154	-0.4291	-0.1472	0.6247	-0.2128	0.1526	0.0102	-0.7599	0
P341	-0.5061	-0.1271	-0.143	-0.3553	-0.3284	-0.2238	-0.5367	-0.2082	-0.4088	-0.0561	-0.0561	-0.0561	0.0251	-0.1767	0.2544	0.4646	-0.2607	-0.2607	-0.2647	0.0749	0.1306	0	0.0658	-0.127	-0.1988	-0.5247	-0.6532	-0.3502	-0.0194	-0.2546	-0.0863	-0.1385	-0.0915	-0.0447	-0.1683	-0.1228	-0.0278	-0.2889	-0.8028	-0.0421	0.1238	-0.3294	-0.1957	0.2872	-0.4442	-0.0234	-0.0522	-0.3596	-0.1621
P342	-0.3167	0.0727	-0.0166	-0.0664	-0.2348	-0.0361	-0.4537	-0.1664	-0.3902	0	0	0	-0.1824	-0.1567	-0.2859	-0.0254	0.0473	0.0473	-0.0862	-0.0907	-0.1542	0.0909	0.0222	-0.1302	-0.1457	0.0379	0.2245	-0.2977	-0.0189	-0.1803	-0.0738	-0.1201	0.2704	-0.1018	-0.2252	0.0299	0.0699	-0.1986	-0.6419	1.0537	0.8292	0.631	-0.5219	0.7336	-0.3451	0.0473	-0.051	-0.463	-0.2167
P344	-0.1853	0.074	0.2569	-0.1907	-0.176	-0.3239	-0.472	-0.177	-0.1088	0.1769	0.1769	0.1769	0.0653	0	0.0568	0.3715	0.0131	0.0131	-0.032	0.4037	0.5233	0.3043	0.2814	0.1587	-0.2082	-0.1914	0.4051	-0.166	0.1369	-0.0737	0.2454	0.2179	0.551	-0.4181	0.0625	0.3886	0.4907	-0.0799	-0.6124	0.026	1.1645	0.5286	-0.1083	1.0489	-0.2261	0.3339	0.1	-0.7095	-0.4611
P345	-0.34	-0.0663	-0.082	-0.4412	-0.0779	0.2261	-0.1976	-0.0701	-0.4014	-0.3735	-0.3735	-0.3735	0.1791	0.0308	0.0743	0.5713	-0.0473	-0.0473	0.066	0.2265	0.3892	0.2995	-0.2591	-0.2429	-0.4387	0.1625	0.0339	-0.34	-0.0117	-0.1039	-0.3579	-0.2152	-0.2384	0.1237	0.1968	0.1472	0.2913	-0.024	-0.8552	0.3884	-0.0386	-0.03	-0.0713	0.5579	-0.2201	0.674	-0.1143	-0.0123	0.1636
P347	-0.493	0.0427	-0.0986	-0.305	-0.1521	0.0653	0.266	-0.0397	-0.4515	-0.1523	-0.1523	-0.1523	0.071	-0.2495	0.0921	0.5199	0.0519	0.0519	0.0504	-0.024	0.2422	0.1466	0.831	0.9126	-0.0954	0.091	-0.1233	-0.3502	0	-0.2168	-0.253	-0.4019	-0.1565	0.0821	-0.0355	0.0102	-0.1946	-0.1737	-0.1834	0.0259	0.3539	1.0944	-0.6769	0.9046	-0.3849	0	-0.2377	-0.1004	0.0512
P348	-0.1599	-0.1538	-0.115	-0.3016	-0.3242	-0.0402	-0.5423	-0.0617	-0.266	-0.2165	-0.2165	-0.2165	0.2942	-0.1199	0.2624	0.2643	0.3819	0.3819	0.3327	0.5273	0.9175	0.7594	0.8629	0.7005	0.0851	-0.0412	0.3407	-0.3517	-0.4326	-0.3851	0.1514	0.0626	0.1898	0.7421	0.5984	0.7107	0.7374	0.5665	0.3329	0.3304	0.3132	0.8506	0.0555	0.4884	-0.3593	0.0891	-0.0529	-0.1422	-0.1305
P349	0.0345	0.0388	-0.0991	-0.11	0.0695	-0.013	-0.5628	0.2218	-0.2422	-0.084	-0.084	-0.084	0.3144	0.0614	-0.175	0.1407	-0.0418	-0.0418	0.1246	0.2911	0.5826	0.0613	0.0664	0.1216	-0.1282	0.1002	0.1944	-0.1625	0.6871	-0.1731	-0.2077	0.112	0.2042	-0.1162	0.085	0.045	0.6182	0.0138	-0.2324	0.1946	0.0415	0.09	0	0.6096	0.0253	0.6564	0.3229	-0.2364	-0.111
P350	-0.3181	0.1573	0.1075	-0.2304	-0.2167	0.0845	0.0554	-0.3693	-0.3008	-0.1526	-0.1526	-0.1526	-0.1205	-0.0645	0.2672	0.2439	0.0526	0.0526	-0.1977	0.2641	0.1838	0.1237	0.2437	0.2625	0.1241	0.1821	0.0386	-0.1307	0.2552	-0.0886	-0.1933	-0.4815	-0.0668	-0.0545	-0.0722	-0.0869	0.2448	0.0476	-0.6791	0.7489	0.8154	0.4446	-0.271	0.5471	-0.225	0.2294	-0.5566	-0.5642	-0.2161
P351	-0.2581	0.1104	-0.0651	-0.1716	-0.2665	0.0544	-0.298	0	-0.3446	0	0	0	0.242	-0.0892	0.1031	0.362	-0.0795	-0.0795	0	0.2068	0.4248	0.1612	0.1479	0.0317	-0.0304	0	0.2208	-0.1704	-0.0382	-0.3383	0.0707	0	0	0.1251	-0.0837	0.1142	0	-0.2145	-0.1848	0.0731	-0.1277	-0.2449	-0.1444	0.599	-0.2664	0.1113	-0.1005	-0.1714	-0.1485
P352	-0.3174	-0.0427	-0.1439	-0.2141	-0.1037	0.0172	-0.2872	-0.0185	-0.2876	-0.1514	-0.1514	-0.1514	0.1394	-0.206	0.1035	0.348	-0.0205	-0.0205	-0.194	0.0307	0	-0.0992	0.1288	0.1256	-0.0312	0.0944	-0.842	-0.2481	-0.016	-0.7143	-0.3402	-0.0924	0.1051	0.5214	-0.0526	0.076	0.0325	-0.1677	-0.1191	0.0485	-0.2772	-0.6301	-0.1521	0.3155	-0.3364	-0.1617	0.4006	-0.1948	0.0246
P353	0.4665	0.2062	0.1662	-0.0815	-0.3237	0.1153	-0.5557	-0.2953	-0.1574	0.1135	0.1135	0.1135	0.1251	-0.0512	-0.0438	0.254	-0.2119	-0.2119	-0.2651	0.2013	0.3627	0.3569	0.5479	-0.0302	-0.0544	0.2782	0.405	-0.1632	-0.3755	-0.1415	0.2473	0.2809	0.4219	0.1149	-0.2498	0.123	0.0316	-0.0787	-0.1012	-0.0225	-0.0602	0.5203	-0.3439	0.8992	-0.1281	0.2901	0.0907	-0.7651	-0.3898
P354	-0.1228	0.0333	-0.1822	-0.2248	-0.1929	0	-0.3814	-0.1965	-0.3755	-0.0801	-0.0801	-0.0801	0.0148	-0.1514	-0.0283	0.1323	0.2762	0.2762	-0.16	0.2874	0.4179	0	0.0779	-0.1901	-0.1612	0.0145	0.1873	-0.1688	0.2378	-0.21	-0.163	-0.0485	0.0544	0.0649	-0.1739	-0.0107	0.1445	-0.2167	-0.1286	0	-0.2346	-0.0742	-0.3357	0.5455	-0.2993	-0.1188	-0.2034	-0.013	-0.1486
P356	0.0133	0.0706	0	-0.2019	-0.3466	0.1057	-0.1513	-0.1307	-0.3385	-0.1056	-0.1056	-0.1056	0.0157	-0.0722	0.0482	0.3206	-0.0226	-0.0226	-0.0794	0.2129	0.3085	0.1857	0.2005	0.0387	-0.143	0.1493	0.0242	-0.1651	0.1648	-0.0408	-0.1057	0.1537	0.1544	0.2956	0.0924	0.0133	0.1298	-0.1139	-0.3995	0.1554	-0.0763	-0.411	-0.1047	0.5479	-0.2081	0.0965	0.0189	-0.148	-0.1055
P357	-0.6986	-0.1446	-0.1208	-0.5477	-0.4609	-0.0429	-0.7007	0.0614	0.028	0.2408	0.2408	0.2408	0.5498	0	1.0789	2.084	0.0855	0.0855	-0.1002	0.2073	0.2989	0.4438	0.4326	0.3833	0.591	-0.3985	-0.7402	-0.9217	0	-0.3225	-0.2536	-0.2251	0.0191	0.2351	0.1964	0.2018	0.4115	0.031	-1.3982	0.4396	-0.0167	0.6672	-0.0107	0.0723	-0.5162	-0.0752	-0.1817	0.0172	0.181
P358	-0.4335	-0.1097	-0.1582	-0.4426	-0.2603	-0.0548	-0.4837	-0.0336	-0.4644	-0.1384	-0.1384	-0.1384	0.2341	-0.1589	0.2849	0.3707	-0.2296	-0.2296	-0.2223	-0.0752	0.169	0.0568	0.3531	0.2613	-0.0506	0	-0.0599	-0.3529	0	-0.3008	-0.2342	-0.0954	-0.2435	0.3238	0.1939	0.2828	0.3134	0.0632	-0.4716	1.041	0.8092	0.8906	0.1094	0.3443	-0.1273	0.0581	0.1974	-0.1843	0.281
P359	-0.3841	0.0561	-0.0415	-0.2949	-0.1897	0.0336	-0.2571	-0.1652	-0.1143	0.0105	0.0105	0.0105	0.2216	-0.0414	0.3091	0.3341	-0.0313	-0.0313	-0.0808	0.2362	0.1716	0.2842	0.2808	0.2297	-0.0588	-0.111	-0.1895	-0.3269	-0.0454	-0.253	-0.0558	-0.0336	0.1629	0.3141	0.0829	0.2281	0.3399	0.1366	-0.0808	0.0818	-0.068	0	-0.3191	0.1316	-0.3146	0.0729	-0.0157	-0.2801	-0.0733
P360	-0.0435	0.1217	-0.0504	-0.0953	-0.1845	0.1171	-0.8115	-0.1015	-0.1274	0.0662	0.0662	0.0662	-0.452	-0.0374	-0.0987	0.2546	-0.0605	-0.0605	-0.0743	0.3029	0.1877	0.3573	0.2536	-0.0237	-0.0555	-0.4262	-0.3356	-0.6406	0.1236	0.3414	-0.1774	0	0.1837	0.1075	-0.2407	0.0357	0.1204	-0.0871	-0.1526	0.1185	-0.0632	0.0606	-0.1056	0.5803	-0.2156	0.24	-0.06	-0.7587	-0.6144
P361	-0.4388	-0.1635	-0.2374	-0.3125	-0.4055	-0.1877	-0.5525	-0.1215	-0.3386	-0.0262	-0.0262	-0.0262	-0.05	-0.5984	-0.272	0.0131	-0.4391	0.1804	-0.2408	-0.0116	-0.0398	-0.274	0	-0.0806	-0.3852	-0.2278	-0.0863	-0.4794	-0.1949	-0.3133	-0.1875	-0.1832	0.3449	-0.0261	-0.0689	-0.2036	0.0123	-0.2093	-0.8161	0.5891	0.2011	0.2506	-0.5271	0.3041	-0.3277	-0.0514	-0.4065	-0.2872	-0.1649
P362	-0.2317	0.0688	0.0237	-0.3974	-0.3319	-0.192	-0.4073	-1.0343	-0.2464	0.0956	0.0956	0.0956	-0.0857	-0.431	-0.0729	0.1655	-0.1544	-0.1544	-0.1955	0.1708	0.2504	0.3563	0.144	-0.0105	-0.2443	0	0	-0.443	0.0923	-0.2703	0.0726	0.0218	0.6076	0.0142	-0.1005	-0.027	-0.0152	-0.148	-0.097	0.4208	0.2639	0.6336	-0.307	0.4934	-0.3286	0.3184	0.095	-0.4322	-0.1985
P363	-0.5306	0.0822	-0.1246	-0.2808	-0.2117	-0.0767	-0.488	-0.2169	-0.2701	-0.1427	-0.1427	-0.1427	-0.0465	-0.0921	0.0899	0.2804	0.2252	0.2252	0.1996	0.3769	0.2656	0.2461	0.3873	0.4076	-0.0872	0	-0.1649	-0.279	-0.2321	-0.0958	-0.4091	-0.3025	-0.0324	0.0603	-0.1114	-0.09	-0.0313	-0.1595	0.2592	-0.0771	0.2404	-0.2541	-0.17	0.514	-0.0218	0.1904	0.2832	-0.6208	-0.3772
P365	-0.4435	-0.0462	-0.4445	-0.3385	-0.0687	-0.0518	-0.6199	-0.1531	-0.4728	-0.1274	-0.1274	-0.1274	0.1253	-0.3152	-0.0651	0.292	-0.0786	-0.0786	-0.2199	0.0838	0.1882	-0.2336	0.0451	-0.351	-0.4699	0.3062	0.1535	-0.3059	0	-0.1443	-0.4422	-0.1388	0.1658	0.2017	0.082	0.4148	0.3924	0.1056	-0.0302	0.367	0.1433	0.2103	-0.4424	0.4246	-0.0952	-0.2754	0.0659	-0.3037	-0.1433
P366	-0.2474	-0.3387	0.0597	-0.3835	-0.0473	0.1877	-0.4127	-0.2023	-0.3793	-0.2092	-0.2092	-0.2092	-0.249	-0.0952	-0.2271	0.1591	0.0887	0.0887	0	0.077	0.3393	0.1023	0.4285	0.0364	-0.3953	0.3387	0.6344	-0.2549	0.153	-0.0972	0.0885	0.0797	0.3582	0.2114	-0.2198	0	0.0778	-0.4104	-0.5291	0.2559	-0.0984	-0.1624	-0.4475	0.8865	-0.2521	-0.1463	-0.1298	-0.3078	-0.2362
P367	-0.5042	-0.0289	-0.1785	-0.1722	-0.3143	0.1077	-0.5094	-0.3082	-0.521	-0.1772	-0.1772	-0.1772	-0.0415	-0.3046	-0.1536	0.4504	-0.4975	-0.4975	-0.2519	0.023	0.2614	0.1721	0	-0.5244	-0.2361	0.0942	0.1531	-0.4201	0.1349	-0.2544	-0.127	-0.135	-0.0271	0	-0.39	0.0266	-0.1003	-0.3672	-0.2125	-0.129	-0.36	-0.1039	-0.3404	0.5993	-0.3482	0.0604	-0.0347	-0.4053	-0.1098
P368	0.3275	-0.0832	0	-0.3624	-0.2619	-0.04	-0.5195	-0.3595	-0.1332	0.1161	0.1161	0.1161	0.2213	-0.0971	-0.2657	0.2354	-0.1575	-0.1575	-0.2475	0.3185	0.4182	0.4213	0.2287	0.1831	-0.0824	-0.1886	0.2634	-0.2313	0.113	-0.1424	-0.0268	0.2757	0.4065	0.2725	-0.4174	-0.0672	-0.0439	-0.2065	-0.7614	0.0845	0	0.3118	-0.1717	0.592	-0.3808	0.176	-0.0745	-0.3585	-0.1382
P369	-0.12	0	-0.1067	-0.4903	-0.4696	-0.0645	-0.3588	-0.1607	-0.4399	0.0187	0.0187	0.0187	-0.0309	-0.079	-0.0389	0.4627	0.2557	0.2557	0.0482	0.2658	0.4868	0.3391	0.1248	-0.0846	-0.5159	0.1996	0.1919	-0.2575	0.1416	-0.0175	0.0208	-0.2573	0.1918	0.2083	0.1355	-0.0183	-0.0454	-0.0878	0.0783	-0.2099	0.0891	0.2474	-0.6878	0.6029	-0.2553	0.0544	0.0867	-0.4513	-0.2879
P370	-0.4008	0.1535	0.1052	-0.0625	-0.0472	0.1033	-0.2299	0.0245	-0.4197	-0.2318	-0.2318	-0.2318	-0.3348	-0.302	0.06	0.301	-0.0241	-0.0241	0.0226	0.3822	0.2733	0.1723	0.0993	0.0149	-0.232	0.4234	0.1107	-0.4585	-0.155	0.0352	0	0.0319	0.2521	0.079	-0.2847	0	0.1163	-0.208	0.2212	0.6969	0.388	0.4253	-0.3694	0.8335	-0.2455	0.0774	0.0691	-0.5981	-0.4897
P371	0.347	0.266	0.252	0.1084	-0.0878	-0.3086	-0.5839	-0.4125	-0.0893	0.1487	0.1487	0.1487	0.0292	-0.0111	-0.4455	0.1454	-0.0229	-0.0229	0.0499	0.5519	0.6041	0.4561	0.2799	0.1103	0.3276	0.2034	0.61	-0.0526	0.1869	-0.0352	0.2711	0.4269	0.5014	-0.0138	-0.2567	0	0.0765	-0.2187	-0.5937	0.2047	0.1482	0.3433	-0.2313	0.9625	-0.0614	0.3885	0.1322	-0.5212	-0.1713
P372	-0.0856	-0.0411	-0.1835	-0.5797	0.1922	-0.0159	-0.2255	-0.1407	-0.3988	-0.3184	-0.3184	-0.3184	0.2256	0.1204	-0.1276	0.6217	-0.0611	-0.0611	-0.2701	-0.1698	0.1529	-0.2598	0.0857	-0.2025	-0.0855	0	-0.0152	-0.3957	0.2366	-0.0195	-0.2782	-0.3277	0.0955	0	0.0468	0.0531	-0.1221	-0.0382	-1.1085	0.5749	0.1246	0.5981	0.3446	1.1696	0.0616	0.4862	0.4321	-0.1192	0.2158
P373	-0.2065	0.0693	0	0.0546	0.1003	0.0302	-0.6349	-0.4108	-0.1022	-0.0367	-0.0367	-0.0367	0.0983	-0.0272	-0.3396	0.2078	-0.0926	-0.0926	-0.0753	0.8501	0.4146	0.213	0.1692	0.2212	0.7734	0.2418	0.2799	-0.0291	0.4521	0.0188	0.0774	0.1542	0.4617	-0.06	-0.094	0.0381	0.0708	-0.0262	-0.5661	0.7053	0.2701	0.9109	-0.087	0.9713	-0.0682	0.2579	-0.2214	-0.3056	-0.0877
P374	-0.2837	0.0242	-0.0295	-0.3289	-0.1504	0.0945	-0.0548	-0.0966	-0.2953	-0.0676	-0.0676	-0.0676	0.0994	-0.8424	-0.1501	0.2684	0.3987	0.3987	0.3903	0.6831	0.921	0.7222	0.7095	0.7013	-0.1878	-0.5573	0.3102	-0.1498	-0.5625	-0.0751	-0.2105	-0.1104	0.3516	0.4319	0.2838	0.4674	0.5432	0.3174	0.2303	0.5789	0.5164	0.1477	-0.1632	0.5232	-0.3606	0.0268	-0.0747	-0.3164	-0.02
P375	-0.5955	-0.1798	-0.3305	-0.31	-0.0713	-0.2857	-0.629	-0.3009	-0.5653	-0.4076	-0.4076	-0.4076	-0.0334	-0.1462	-0.2256	0.163	-0.012	-0.012	-0.1877	-0.1127	-0.1328	-0.2412	-0.137	-0.2046	-0.1818	-0.0261	0.0192	-0.3417	-0.0752	-0.0245	-0.3172	-0.2687	-0.1544	-0.3965	0.0746	-0.0652	-0.1944	-0.1928	-0.458	-0.1113	-0.2671	-0.5009	-0.1747	0.5553	-0.3651	-0.0643	-0.2614	-0.7012	-0.1312
P376	-0.2144	0.0412	-0.0286	-0.3707	-0.2	0.0573	-0.3702	-0.642	-0.4625	-0.0894	-0.0894	-0.0894	0.0498	-0.1346	-0.2979	0.2657	-0.1884	-0.1884	-0.0158	0.2005	0.2912	0.2159	0.2002	-0.1651	-0.174	-0.0139	-0.0143	-0.2461	0.1902	-0.1244	0	-0.1821	0.2619	0.0365	-0.2337	-0.1315	-0.0811	-0.3031	-0.2236	0.1644	-0.2424	-0.1897	-0.2336	0.5803	-0.3715	0.2509	0	0	-0.0591
P377	-0.2527	0.1567	-0.2057	-0.0951	0.257	0.1026	-0.4819	-0.0682	-0.1291	-0.0147	-0.0147	-0.0147	0.3552	0	0.0627	0.4546	0.1145	0.1145	0.1492	0.376	0.4829	0.1092	0.207	-0.0482	0.0692	0.301	0.128	-0.0721	0.2269	0.2344	-0.0563	0.0149	0.5899	0.0375	0.2966	0.4391	0.4054	0.3157	-0.2853	0.3735	0.2627	1.1525	0.0891	0.9592	0	0.3551	0.0468	-0.0435	0.1699
P378	-0.6035	-0.2223	-0.3487	-0.5135	-0.3868	-0.2196	-0.4072	0.064	-0.3216	-0.0784	-0.0784	-0.0784	0.117	-0.7289	0.1501	0.4968	-0.0336	-0.0336	-0.1064	0	0.6036	0.6816	0.2238	-0.0118	-0.0601	-0.5392	-0.6619	-0.9461	-0.9313	-0.0521	-0.0857	-0.1189	0.3624	0.6563	0.5464	0.5814	0.4532	0.3285	-0.8028	0.1872	-0.2605	-0.4639	-0.0308	0.3355	-0.3139	0.1079	0.0601	0.0497	0.0923
P379	-0.5817	0.118	0.142	0.0633	-0.1254	0.2198	-0.6158	-0.3765	-0.2928	-0.177	-0.177	-0.177	0.2708	-0.1074	0.113	0.3348	0.0247	0.0247	0.0173	0.4487	0.2793	0.2402	0.2544	0.2075	-0.0945	-0.1442	-0.1798	-0.5569	0.4273	0	0	0.1893	0.1089	-0.1584	-0.7207	0.0439	0.3901	-0.0948	-0.6077	-0.5206	-0.4168	0.1979	-0.0695	0.8362	-0.2345	0.1996	0.0301	-0.5266	-0.0334
P380	1.0319	-0.0962	0.0993	-0.3675	-0.4249	-0.0502	-0.7058	0.6943	-0.1797	0.0833	0.0833	0.0833	0.0563	-0.6895	0.1807	0.2144	-0.1447	-0.1447	-0.2615	0.6987	0.0839	0.1626	0.205	0.0451	0.0958	0.0294	0.1071	-0.1579	0.7708	-0.1862	-0.1463	0.189	0.6373	-0.097	-0.343	0	1.298	0.7305	-0.8835	-0.1744	0.1203	1.1213	-0.1327	0.9351	-0.4506	0.1027	0.5743	-0.4497	0.1547
P381	-0.1867	0.0433	0.0236	-0.0933	-0.17	0.0505	0.1405	-0.0293	-0.2217	-0.0763	-0.0763	-0.0763	0.2552	-0.8655	0.2163	0.3011	0.0651	0.0651	-0.0969	0.1891	0.1828	0.076	0.1771	0.11	-0.0353	0.1387	0	0.2878	0.6153	0.3422	0.0118	-0.1816	-0.1738	-0.065	-0.0233	0.0507	0.221	-0.1282	-0.3994	0.2878	0.0888	0	-0.0871	0.2936	-0.3108	0	-0.011	-0.9333	-0.7793
P383	-0.3999	-0.1286	-0.1657	-0.5316	-0.1711	-0.1049	-0.2651	0.5211	0.1974	-0.0841	-0.0841	-0.0841	0.3768	-0.6168	0.5919	0.4991	-0.2741	-0.2741	-0.3613	-0.0526	0.0634	0.0665	0.1715	0.0875	0.0481	0.0244	-0.9013	-0.3266	0.1623	-0.1759	-0.3301	-0.1819	-0.226	0.0587	0.359	0.428	0.4988	0.2398	-0.656	0.1148	0.1232	0.3164	0.2306	0.1531	-0.5219	-0.208	-0.0583	-0.2057	-0.0142
P384	0.1733	0.3009	0.0101	-0.2985	-0.1579	0.0299	-0.3937	-0.6495	-0.5902	-0.4231	-0.4231	-0.4231	-0.1982	-0.0816	-0.0882	0.3668	-0.1743	-0.1743	-0.1799	0.2231	0.2817	0.1903	0.2321	0.1215	-0.2229	0.243	0	-0.2457	0.2922	-0.0848	0.0279	-0.4522	0.0646	0.0194	-0.2232	0.049	-0.2187	-0.158	-0.5504	0.9478	0.7024	0.7412	-0.5955	0.6164	0.0255	0.6084	0.3616	-0.2378	-0.0205
P385	-0.0753	-0.1225	-0.0414	-0.3032	0.0274	-0.0636	-0.3975	-0.3066	-0.3761	-0.1972	-0.1972	-0.1972	0.1222	-0.2577	-0.3091	0.3418	-0.122	-0.122	-0.1277	0.0892	0.1942	0	0.0678	0	-0.1483	0.1012	0.1843	-0.1634	0.2247	-0.0819	-0.0876	0.013	0.1693	-0.2278	-0.0164	0.0377	-0.026	-0.0838	-0.5586	0	-0.2773	0.0318	-0.0531	0.749	-0.4014	0.2144	-0.1403	-0.1106	-0.0125
P386	-0.4469	-0.4623	-0.3799	-0.8615	-0.4793	-0.3096	-0.6963	-0.4874	-0.5889	-0.3482	-0.3482	-0.3482	-0.1826	-0.3324	-0.3442	-0.0383	-0.3525	-0.3525	-0.528	-0.4825	0.0311	-0.2937	-0.124	-0.5966	-0.4818	-0.5053	-0.4872	-1.1046	-0.2945	-0.5331	-0.4191	-0.3344	-0.0156	0.0374	-0.2545	-0.1476	0.1104	-0.1971	-0.6307	0	-0.3308	-0.2895	-0.5352	0.1994	-0.7359	-0.3163	-0.357	-0.4882	-0.725
P387	-0.4201	-0.0185	-0.1459	-0.2663	-0.2178	-0.1566	-0.445	0.0451	-0.7786	0.0657	0.0657	0.0657	0.2247	-0.0833	-0.0333	0.2349	0.0544	0.0544	0	0.2495	0.1589	0.034	0.2099	0.0799	-0.0166	0.0893	0.0529	-0.1456	0.1221	-0.0515	-0.2044	-0.4818	-0.0545	0.0412	-0.0232	-0.0352	0.114	-0.1465	-0.7319	1.2622	0.9673	0.5632	-0.2327	0.2127	-0.3768	0	-0.0605	-0.1506	-0.591
P388	-0.4079	0.0864	-0.0749	-0.0328	-0.0696	-0.0603	-0.4334	-0.1149	-0.1841	0.0351	0.0351	0.0351	0.2075	-0.0644	0.0981	0.2877	0.0306	0.0306	-0.0587	0.3719	0.3587	0.0166	0.2332	0.0966	-0.0995	-0.0683	0.0743	-0.1722	0.1767	-0.19	0.0843	0	0.1298	-0.0817	-0.1716	0.0266	0.2248	-0.1505	-0.6235	0.3991	0.0116	0.0585	-0.1247	0.7078	-0.0315	0.4392	0.0114	-0.187	0.0106
P389	-0.2828	-0.0318	-0.0607	-0.1079	-0.7451	-0.1213	-0.3532	-0.0477	-0.243	0	0	0	0.0371	-0.1162	-0.0747	0.2117	-0.0785	-0.0785	-0.1483	0.1946	0.1183	0.0908	0.476	0.1985	-0.1191	0.0418	-0.1975	-0.1952	0.1141	-0.1846	0.1011	-0.1446	0.0945	0	-0.0987	-0.1148	0.0895	-0.1876	-0.5432	0.084	-0.1258	-0.3771	-0.1962	0.3949	-0.3618	0.1199	0	-0.2071	-0.0603
P390	-0.2454	-0.1496	-0.3505	-0.5534	-0.402	-0.2747	-0.3669	0.2142	-0.7964	0.2118	0.2118	0.2118	-0.051	-0.494	-0.1769	0.2935	-0.0188	-0.0188	-0.146	0.2224	0.2916	0.0992	0.0636	-0.2084	-0.2699	0.0179	0.046	-0.2464	0.0333	-0.0817	0.0982	-0.0404	0.7184	0	-0.2573	-0.0974	0.2623	0.0426	-0.7754	0.5095	-0.604	0.174	-0.3932	0.4946	-0.2666	0.1508	-0.1098	-0.0903	0.195
P391	-0.3221	0.0565	-0.0958	0	-0.2006	0.0441	-0.7425	-0.1646	-0.1357	-0.0235	-0.0235	-0.0235	0.2192	-0.1695	0.0599	0.2513	-0.5109	-0.5109	-0.1508	0.8404	0.1474	0.1824	0.2058	0.0935	-0.0475	0.255	0.2322	-0.155	0.2437	-0.1842	0.0415	0.0346	0.2276	-0.5719	-0.2314	0.1484	0.6293	0.2628	-0.6683	0.4508	0.4339	0.4054	-0.223	0.6356	-0.1243	0.1831	-0.0207	-0.4533	-0.1154
P392	-0.26	-0.401	-0.4084	-0.7213	-0.5796	0.0902	-0.7142	-0.1077	-0.2928	-0.1019	-0.1019	-0.1019	0.1954	-0.037	0.122	0.3739	0.2865	0.2865	0.0865	0.3868	0.5886	0.257	0.4655	0.3326	-0.5665	-0.1804	-0.4695	-0.9583	0.0726	-0.2385	-0.1531	-0.3647	-0.092	0.0436	-0.227	0	0.0921	-0.1973	-0.5944	0.0377	-0.378	-0.7572	0.0875	1.1021	-0.4429	0.0425	0.0154	-0.2108	0.1221
P394	-0.0149	0.067	-0.0102	-0.1673	-0.1349	0.0335	-0.2758	-0.1625	-0.3161	0.0178	0.0178	0.0178	0	-0.0724	-0.314	0.2274	-0.4004	-0.4004	-0.4181	0.2251	0.29	0.1912	0.1654	0.0384	-0.2326	-0.5102	-0.0797	-0.214	0.1566	-0.1549	-0.0753	0.0136	0.203	0.0177	-0.1784	-0.1446	0.0187	-0.2209	-0.6087	0.2806	0	0.0923	-0.2062	0.5789	-0.3792	0.0657	-0.0176	-0.2	-0.0788
P395	-0.3651	-0.0333	-0.1758	-0.1703	-0.9086	-0.7024	-0.2222	-0.0136	-0.2933	0.0313	0.0313	0.0313	0	-0.2975	0	0.3696	0.181	0.181	0.0498	0.4209	0.285	0.2094	0.352	0.1541	-0.1891	0.1368	0.0657	-0.2176	0.1647	-0.1355	0.1286	0.0295	0.1446	0.2177	0	-0.087	-0.1966	-0.9043	-0.3909	0.1692	-0.2846	-0.3012	-0.1845	0.5345	-0.2804	0.1627	-0.1396	-0.1796	-0.1694
P396	0.2439	-0.2378	0	-0.5114	0	0.2516	-0.5754	-0.0946	-0.3707	-0.0705	-0.0705	-0.0705	0.3385	-0.4394	-0.1504	0.5864	-0.1068	-0.1068	-0.0147	0.1284	0.3833	0.3524	0.1668	-0.0936	-0.0805	0.1065	0.5105	-0.2961	-0.0504	-0.2911	-0.1582	-0.1458	-0.2047	0.0541	-0.1626	0.1544	-0.0813	-0.2419	-0.1222	0.2104	-0.1653	0.0891	-0.1404	0.5297	-0.3789	0.3719	0.0579	-0.0764	0
P397	-0.1277	-0.2288	-0.0848	-0.589	-0.1852	-0.1505	-0.3003	0.0383	-0.2161	0.0515	0.0515	0.0515	0.3308	0.1898	-0.0283	0.4173	0	0	0.027	0.2376	0.3318	0.2436	0.1071	0.0524	-0.081	0.0308	0.1244	-0.2036	0.2826	0.1022	0	-0.0278	0.7034	0.4001	0.5704	0.4822	0.5232	0.5164	-0.1814	0.0535	-0.2205	-0.2983	0.1376	0.8282	-0.2554	0.5732	0.1121	-0.1205	-0.0216
P399	-0.09	0.0278	-0.1595	-0.3582	-0.3556	-0.0379	-0.0507	-0.0622	-0.2149	0.1328	0.1328	0.1328	0.0239	-0.4449	-0.1079	0.4675	0.0737	0.0737	-0.0885	0.2261	0.1116	0.1388	0.1862	0.3005	-0.6097	0.1057	-0.1087	-0.1747	0.1157	-0.1166	0	-0.4321	0.1157	0.1521	-0.0803	0	-0.0351	-0.1252	-0.688	-0.3071	-0.2209	-0.0466	-0.5961	0.1353	-0.4048	0.1687	0.0288	-0.1536	-0.0336
P400	-0.8212	-0.1683	-0.3376	0.0949	-0.1893	-0.1675	-0.5789	0.1333	0	0.1463	0.1463	0.1463	0.367	-0.1298	0.2447	0.4578	0.0309	0.0309	-0.0379	0.3784	0.087	0.2391	0.3793	0.3727	-0.3307	-0.2052	-0.13	-0.6416	0.2803	-0.0863	-0.052	0.3793	0.3002	0.3166	0.0527	0.3559	0.5714	0.0508	0.2635	0.3862	0.3518	0.2778	-0.42	0.6041	-0.3135	0.1709	0.0546	-0.5917	-0.3394
P401	-0.348	-0.11	0.069	-0.3067	0.0867	-0.0236	-0.4886	-0.2146	-0.4896	-0.4352	-0.4352	-0.4352	-0.0177	0.0564	-0.4592	0.4823	-0.2153	-0.2153	-0.1927	-0.1488	-0.2228	-0.3708	0.0608	-0.0188	-0.4463	0.3774	0.3826	-0.2683	0.1907	0.2342	0.0131	-0.2297	-0.2298	-0.1901	0.1181	-0.0938	0.1443	-0.5618	-0.6374	0.4386	-0.0353	0.2676	-0.3381	0.6338	-0.4531	0.5741	-0.1306	-0.1046	0.091
P402	-0.3738	0.0381	-0.2349	-0.7976	-0.5162	0.4459	0.3552	0.1559	-0.5543	0	0	0	0.3806	0.0717	0.444	0.3965	0	0	0	0.1712	0.4486	0.1198	0.2505	0.1148	0.1469	0.2105	0.0592	-0.1484	0.326	-0.0498	-0.0525	0.0246	0.0156	0.2339	0.0295	0.1859	0.2912	-0.0665	-0.579	0.5953	0.282	0.2078	-0.015	0.6148	-0.205	0.0916	0.0153	-0.5172	-0.3748
P403	-0.3256	-0.0194	-0.0592	-0.0422	-0.1781	-0.0702	-0.4208	-0.0679	-0.208	0.0301	0.0301	0.0301	0.1518	-0.6069	0.0603	0.2836	0.0314	0.0314	-0.0748	0.2529	0.1702	-0.0293	-0.28	0	-0.1171	0.0618	-0.3852	-0.1842	0.0638	-0.1162	-0.0675	-0.0547	-0.0209	-0.0361	0.1189	0.1971	0.3172	0	-0.1354	0.1253	-0.1285	-0.2303	-0.1436	0.3509	-0.294	0.0695	-0.0198	-0.1483	-0.0314
P404	-0.6053	-0.3622	-0.2087	-0.5275	-0.2374	-0.221	-0.6279	-0.3903	-0.7833	-0.6636	-0.6636	-0.6636	-0.0279	-0.1958	-0.1245	0.1573	-0.2295	-0.2295	-0.2361	-0.1669	0	-0.208	-0.1142	0.0245	-0.3432	0.0751	0.0798	-0.523	-0.0603	-0.3265	-0.2989	-0.2504	-0.444	-0.3048	0	-0.2145	-0.0161	-0.4825	-0.4832	-0.0513	-0.4184	-0.6194	-0.3764	0.3929	-0.5168	0.2262	-0.3654	-0.2673	-0.1988
P405	-0.2472	0	-0.0335	-0.0649	-0.1521	0	-0.6647	-0.2943	-0.3194	-0.0615	-0.0615	-0.0615	0.1825	-0.2296	0.0225	0.2262	-0.0391	-0.0391	-0.1309	0.2476	0.1897	0.058	0.1548	0.1528	-0.1983	0.2377	0.2932	-0.1383	0.0952	-0.1287	-0.2115	0.0897	-0.1013	0.0561	0.1534	-0.0121	0.1687	0.025	-0.1711	-0.0575	0.177	-0.065	-0.1589	0.5119	-0.3324	0	-0.0499	-0.334	-0.1555
P407	-0.3248	0.0271	0.314	-0.0692	-0.0875	0.0733	-0.5839	-0.3124	-0.284	0.129	0.129	0.129	0	-0.2438	-0.2256	0.2613	0.018	0.018	0.0253	0.4583	0.7778	0.3089	0.2655	0.0309	-0.3289	0.3124	0.3027	-0.1193	0.1275	-0.1415	0.3063	0.336	0.4399	0.1596	0.1112	0.1079	0.392	-0.0252	-0.4675	-0.135	0.3224	0.6026	-0.3194	1.0836	-0.1802	0.2841	0.0131	-0.2779	-0.1164
P408	0.0125	0.0589	0.0695	0.1096	-0.0767	-0.0997	-0.7597	-0.4959	-0.1542	0.1399	0.1399	0.1399	-0.0914	-0.1442	-0.3874	0.0231	0.1083	0.1083	0.0241	0.4668	0.2035	0.1506	0.1389	0.0797	-0.4341	0.0561	0.2155	-0.279	-0.0124	-0.1282	-0.0169	0.0447	0.3634	-0.0691	-0.3725	-0.0144	0.06	-0.1673	-0.8041	0.406	0.2628	0.7735	-0.4192	0.9114	-0.2268	0.1107	0.0653	-0.4992	-0.1872
P409	-0.3057	0.0281	-0.0654	-0.1204	-0.1882	-0.1219	-0.3558	-0.0814	-0.2011	0.1026	0.1026	0.1026	0.061	0	0	0.3081	0.0907	0.0907	-0.0336	0.3264	0.343	0.1349	0.233	-0.1596	-0.1912	0.1101	0	-0.145	0.1286	-0.0865	0.1422	0.0332	0.3252	-0.0478	-0.0654	0	0.0883	-0.143	-0.7449	-0.3945	0.2309	0.0869	-0.3745	0.6625	-0.1405	0.3359	0.2738	-0.2063	-0.0508
P410	-0.3617	-0.0842	-0.285	-0.1492	0.0767	-0.1591	-0.5232	-0.4047	-0.2839	-0.1237	-0.1237	-0.1237	0.0886	0	-0.15	0.1567	-0.0372	-0.0372	-0.0728	0.108	0.1221	-0.2263	-0.0578	0.0559	-0.1584	0.0879	0.0787	-0.1346	0.1844	0.2246	-0.1925	0.0612	0.2738	-0.2558	-0.0135	0.0287	0	-0.1431	-0.6098	-0.3136	-0.1679	0.3503	-0.2391	0.895	-0.2382	0.048	-0.2615	-0.5829	-0.1347
P411	-0.2769	0.0928	0.1106	0	-0.2058	-0.1441	-0.6448	-0.2946	-0.3906	-0.0121	-0.0121	-0.0121	-0.0655	-0.1759	-0.0163	0.2952	0.0218	0.0218	-0.2026	0.3507	0.2262	-0.0315	0.3189	0.4528	-0.4063	0.2012	0.2411	-0.2377	0.0289	-0.1329	0.0635	0	0.3034	-0.2403	-0.0684	0.1631	0.3093	-0.0365	-0.3884	-0.0297	0.0976	-0.078	-0.4938	0.7134	-0.0502	0.2651	0.2957	-0.876	-0.3111
P412	-0.1805	0.1593	0	0.0842	-0.0744	0.0547	-0.4868	-0.0131	-0.1411	0.1198	0.1198	0.1198	0.2225	-0.0427	0.0584	0.3425	0.1616	0.1616	0.0157	0.4532	0.0632	0.1062	0.2366	0.0968	-0.0517	0.2351	0.1129	-0.0864	0.1903	-0.0384	-0.0506	0.0821	0.2093	-0.0448	-0.095	0.1008	0.3192	-0.1891	-0.5456	0.1979	0.4033	-0.2919	-0.151	0.7165	-0.3002	0.1559	0.1472	-0.2448	-0.0271
P413	-0.3851	-0.1246	-0.1718	-0.3363	-0.2325	-0.2025	-0.2643	-0.1576	-0.4055	-0.1415	-0.1415	-0.1415	-0.6654	-0.8406	-0.1002	0.188	0.516	0.516	0.3165	0.0136	0.092	-0.1079	0.6124	0.4266	-0.2993	0.0494	-0.2236	-0.4554	0.0476	-0.1563	-0.1597	-0.1788	0.2437	0.368	0.32	0.231	0.4054	0.0443	-0.9197	0.5288	0	-0.2719	-0.4536	0.3495	-0.4476	-0.1074	-0.0105	-0.1409	-0.1498
P414	-0.214	-0.1689	-0.1575	-0.49	-0.0978	0.0947	-0.2901	-0.0182	-0.1438	0.0516	0.0516	0.0516	0.5864	-0.2229	0.0319	0.3915	0.2198	0.2198	0.0143	0.3499	0.5202	0.4794	0.5982	0.4324	-0.0922	0.1841	-0.1005	-0.3955	0.1128	-0.1769	-0.0592	0.0641	0.0595	1.2594	0.6627	0.6977	0.7743	-0.2797	-0.4258	0.0202	0.3265	0.4918	-0.4918	-0.1586	-0.3293	0.1512	0.0452	-0.2247	-0.118
P415	-0.1696	0.147	-0.0486	-0.2306	-0.1466	0	-0.2977	-0.1058	-0.0393	0.1594	0.1594	0.1594	0.3391	-0.0199	0.2845	0.4817	0.0556	0.0556	-0.0908	0.347	0.2933	0.2436	0.3506	0.3288	0	-0.9188	-0.3629	-0.0229	-0.2236	0.0416	-0.0934	0	0.0856	0.0711	-0.0971	0.0932	0.3737	0.0278	-0.3449	-0.1888	0.0937	-0.3938	0.032	0.5194	-0.3286	0.1919	0.0922	-0.1196	0.079
P416	-0.3099	0.0216	0.0491	-0.2452	-0.2105	0.0576	-0.7336	-0.1771	-0.1314	-0.0134	-0.0134	-0.0134	0.2816	-0.157	0.0696	0.3506	0.0624	0.0624	-0.1428	0.7115	0.2889	0.2297	0.2608	0.1509	-0.0523	-0.0144	-0.0436	-0.2182	0.0967	-0.2522	-0.1712	0.2235	0.0761	-0.1069	-0.057	-0.0469	0.2468	-0.1074	-0.4069	0.3361	0.4031	0.3938	-0.0196	0.5369	-0.2226	0.1784	0.0147	-0.2374	0.0458
P417	-0.2706	0.1715	-0.0211	-0.0174	-0.0818	0	-0.4343	-0.0901	-0.1422	0.1283	0.1283	0.1283	0.1265	-0.0455	0	0.3135	0.0776	0.0776	-0.0904	0.4279	0.2887	0.1167	0.2142	0.1282	-0.0651	0.1898	0.313	-0.081	0.0143	-0.3042	0	0.068	0.256	0	-0.2198	0.0288	0.0928	-0.1649	-0.1406	0.1097	0.0114	-0.1869	-0.1308	0.767	-0.2224	0.1116	0.1153	-0.54	-0.04
P418	-0.2799	-0.0543	0.1538	-0.4762	-0.0389	0.174	-0.6573	-0.2859	-0.2263	-0.0912	-0.0912	-0.0912	0.3883	-0.0855	0.0624	0.5087	-0.2168	-0.2168	-0.3491	0	0.2348	0.3703	0.2311	0	-0.0699	0	-0.1556	-0.4281	0	-0.3652	-0.2218	0.1489	-0.1081	0.3326	0.2012	0.4816	0.419	0	-0.4099	-0.0445	-0.3025	-0.1336	0.0499	0.5014	-0.4832	0.2238	0.1221	-0.3694	0.0268
P419	-0.1904	-0.152	-0.289	-0.3885	-0.3912	-0.2366	-0.0142	-0.089	-0.4156	0	0	0	-0.0947	-0.1777	-0.0955	0.3134	0.5193	0.5193	0.2818	0.5409	0.5265	0.3494	0.5239	0.1851	-0.0276	-0.4182	-0.5988	-0.8127	-0.4437	-0.1398	0	-0.4304	0.1208	0.0786	0.5657	0.3975	0.5309	0.2419	-0.7253	0.9745	0.6331	0.4527	-0.7776	0	-0.3036	0.2512	0	-0.1676	-0.0514
P420	-0.3105	0.2502	0.0874	-0.9928	-0.8115	0.3515	-0.2323	0.2034	-0.0915	0.1278	0.1278	0.1278	0.4458	0.0493	0.3988	0.5043	-0.0802	-0.0802	0.0748	0.3782	0.3388	0.5107	0.8743	0.9816	0.2511	0.3206	-0.3912	-0.2312	0.2067	0.0477	-0.1308	0.3213	-0.2887	0.111	0.6345	0.3128	0.3901	0.0917	0.109	0	1.0326	0.5785	-0.6412	-0.3922	-0.1711	0.1569	0.0882	-0.1535	0.1816
P421	0.0476	-0.1283	-0.1531	-0.3681	-0.3263	-0.0792	-0.5465	-0.2224	-0.2569	0.0255	0.0255	0.0255	0.2435	-0.1413	0.134	0.2842	-0.2556	-0.2556	-0.2427	0.7433	0.3935	0.1503	0.195	0.0606	-0.0714	0.2179	0.1931	-0.1936	0.0871	-0.1151	-0.0355	0.2097	0.0968	-0.0712	-0.1031	0.0616	0.0685	-0.1694	-0.5498	0.2109	0.046	0.317	-0.1331	0.6148	-0.3046	0.0657	-0.096	-0.2917	-0.0314
P422	-0.3072	-0.0329	-0.1324	-0.475	-0.2866	-0.0801	-0.4113	0.1134	-0.5075	-0.1171	-0.1171	-0.1171	0	-0.6624	0.0466	0.1281	0.2041	0.2041	0.117	0.3599	0.5007	0.2828	0.4367	0.2371	-0.2091	-0.3338	-0.4528	-0.7999	-0.105	0.0857	0	-0.253	0.0581	0.2599	0.2575	0.2172	0.3141	-0.0403	-0.6565	0.3102	0.0626	-0.1986	-0.2586	0.3114	-0.4278	-0.1414	-0.2044	-0.2288	-0.1838
P423	-0.6066	-0.2329	-0.2367	-0.284	-0.5868	-0.4053	-0.3868	-0.2635	-0.286	-0.1396	-0.1396	-0.1396	-0.0105	-0.172	-0.0123	0.1119	-0.0143	-0.0143	-0.2481	0.157	0.4029	0.0686	0.2498	0.0944	-0.1184	-0.3821	-0.6386	-0.2828	-0.3511	-0.2857	-0.0123	-0.2788	-0.074	-0.1066	-0.2994	-0.1449	-0.0191	-0.3002	-0.7141	0.0908	-0.1596	-0.1141	-0.668	0.6239	-0.3733	0.06	-0.0198	-0.5133	-0.365
P424	-0.0301	0.0314	-0.0155	-0.0345	-0.2012	-0.195	-0.6753	-0.2404	-0.1125	0.2326	0.2326	0.2326	-0.1014	-0.1168	-0.4459	0.0188	-0.0723	-0.0723	-0.1178	0.4262	0.2495	0.2524	0.1429	-0.0593	-0.4914	0.2809	0.4276	-0.166	0.4792	-0.1588	0.0874	-0.025	0.5441	-0.0641	-0.3705	-0.1384	0.119	-0.2981	-0.2353	-0.0175	-0.1422	-0.0845	-0.2661	0.662	-0.3346	0.3423	0.0614	-0.3985	-0.1539
P425	0.0362	-0.0222	-0.0532	0.1366	0.088	0.0843	0.0954	-0.2686	-0.3034	0.112	0.112	0.112	0	-0.1269	-0.2147	0.255	0.1215	0.1215	-0.1879	0.1948	0.2841	-0.0407	0.1996	-0.1114	-0.2477	-0.4575	-0.5211	-0.7942	-0.4849	-0.5671	0	-0.1207	0.2947	-0.1188	-0.1386	-0.1145	0.0554	-0.2309	-0.7789	0.5737	0.2128	0.0789	-0.7329	-0.0302	-0.2862	0	0	-0.2609	-0.1911
P426	0.025	0.1168	-0.1632	-0.3203	-0.3693	0.181	-0.5461	-0.4439	-0.7544	-0.3239	-0.3239	-0.3239	-0.2347	-0.7873	-0.2173	0.4453	0.0509	0.0509	-0.0514	0.2727	0.5667	0.149	0.1899	-0.4853	-0.167	-0.0145	0.296	-0.4242	0.2747	-0.0794	0.1996	-0.0507	0.1061	0.0155	-0.3868	0.1194	0	-0.3509	-0.437	0.4023	0.0635	-0.0989	-0.4217	0.9516	-0.1844	0.511	-0.0244	-0.3549	-0.2047
P427	-0.3445	1.0375	-0.0575	-0.1045	-0.1203	0.2831	-0.7059	-0.5421	-0.1379	0.12	0.12	0.12	0	-0.2228	-0.4808	0.0555	-0.0241	-0.0241	-0.1675	0.4163	0.3326	0.3417	0.824	-0.4353	-0.3318	0.1871	0.4539	-0.0353	-0.3948	-0.0548	0.0519	0.2004	0.787	0.0154	-0.2764	0.099	0.1179	-0.1987	-0.8273	0	0.1042	0.8209	-0.4086	0.8262	-0.1871	0.2258	-0.0439	-0.3761	-0.2028
P428	-0.8026	-0.1101	-0.29	-0.3007	-0.3036	0.2401	-0.0234	-0.7204	-0.9092	-0.498	-0.498	-0.498	-0.4301	-0.7034	0.3935	0.6602	0.031	0.031	-0.1387	0.1316	0.2864	-0.0902	0.4491	0.2117	-0.2385	-0.1325	-0.1565	-0.1135	0.413	-0.0317	-0.0185	0.1046	0.5009	0.266	0.019	0.0605	0.3134	-0.6886	-0.8395	0.1633	0.5805	0.5474	-0.7476	0.1348	-0.4196	-0.0402	0.2392	-0.5726	-0.2672
P430	0.0601	0.012	-0.2028	-0.0455	-0.0201	-0.1175	-0.2161	-0.1904	-0.0784	0.0625	0.0625	0.0625	0.2527	0.0599	0.1713	0.3127	0.0503	0.0503	-0.0204	0.3152	0.232	0.0415	0.2006	0.2189	-0.0534	0.263	0.5521	0.0466	0.3232	0.0762	-0.04	-0.0349	0.6051	0.0881	-0.0789	0.1309	0.3209	-0.1164	-0.205	0.1938	-0.0298	1.8121	-0.2625	0.4814	-0.211	0.4185	0	-0.2979	-0.0295
P431	0	0.2535	-0.0788	0.0241	-0.0868	0.0839	-0.1586	0	-1.2054	0.2354	0.2354	0.2354	0.0522	-0.0691	0	0.7015	0.2322	0.2322	-0.0466	0.2741	0.0438	0.0757	0.2357	-0.077	-0.1192	0.214	0.0672	-0.0799	0.3092	0.0768	0.2353	-0.2883	0.1513	0.0567	-0.3769	-0.3823	0.0623	-0.1024	-0.0399	0.3231	-0.2326	-0.2889	-0.1659	0.5368	-0.3877	0.3651	0.1813	-0.047	0.1916
P432	-0.2712	0.032	-0.033	0.042	-0.419	0	-0.3722	-0.1085	-0.0606	-0.0691	-0.0691	-0.0691	0.262	-0.0897	0.1764	0.2579	-0.0454	-0.0454	-0.1317	0.3333	0.2301	0.1054	0.2422	0.1416	-0.0194	0.1319	0.0878	-0.1011	0.2555	-0.1786	-0.0168	0.1292	0.2155	0.0336	-0.1728	0.0755	0.1704	-0.1517	-0.4665	0.0134	-0.0474	-0.0758	-0.0978	0.6219	-0.2482	0.1296	-0.1161	-0.3173	-0.1875
P433	-0.3483	0.0625	-0.1374	-0.2957	-0.121	0.092	-0.2686	-0.1063	-0.2066	0.0476	0.0476	0.0476	0.1184	-0.1043	0.2603	0.3082	0.0608	0.0608	-0.1244	0.1424	0.0605	0.1406	0.2429	0.1859	-0.0986	0.0498	-0.1621	-0.3201	0.055	-0.2353	-0.1593	-0.2103	0.0929	0.2855	0.1088	0.2443	0.2523	-0.0723	-0.2445	0.1617	-0.1078	-0.4827	-0.3325	0.4394	-0.4081	-0.0689	-0.1367	-0.3893	-0.1418
P434	-0.2025	-0.1863	0.0922	-0.5207	0.0468	-0.1655	-0.5368	-0.3362	-0.6551	-0.2793	-0.2793	-0.2793	0.0132	0.042	-0.5303	0.3665	0.168	0.168	0	0.0777	0.3121	-0.0454	-0.0902	-0.094	-0.2465	0.3225	0.3595	-0.1046	0.2576	0.1312	0.1641	-0.0364	0.3978	-0.3174	-0.2392	-0.4025	0.0333	-0.0916	-0.8965	0.1106	-0.2037	0.5959	-0.4387	0.5704	-0.5979	0.4413	-0.1773	-0.1958	0.0489
P435	-0.6587	-0.0845	-0.3828	-0.236	-0.2244	-0.2452	-0.318	-0.2025	-0.1984	0.1296	0.1296	0.1296	0.1839	-0.291	-0.1854	0.0528	0.1937	0.1937	-0.063	-0.1906	0.2831	0.1245	0.2259	0.0572	-0.6306	0.2511	0.341	-0.1171	0.1408	-0.0515	0.0413	-0.1355	0.1866	0.0219	-0.1125	0.0395	0.2295	-0.1393	-0.4228	0.8522	0.6156	0.4139	-0.8528	0.6055	-0.1675	0.0141	0.0323	-0.3866	-0.3187
P436	0.076	0.0776	0.1017	0	-0.1379	-0.0155	-0.7084	-0.3377	-0.2528	0.2465	-0.3463	0.1842	-0.0186	-0.1842	-0.4337	0.1903	0.2626	0.2626	0.2115	0.6307	0.7715	0.4828	0.4866	0.3022	-0.6093	0.2618	0.3505	-0.1689	0.153	-0.1548	0.0283	0.0997	0.6129	0.1531	-0.4299	-0.3942	0.0753	-0.308	-0.1307	0.9035	0.0698	0.4755	-0.5142	0.9597	-0.2636	0.105	0.0943	-0.7806	0.2871
P437	-0.453	0.0703	-0.0219	0	0.0478	0.1024	-0.3675	-0.3216	-0.2226	-0.0307	-0.0307	-0.0307	0.2172	-0.1199	-0.084	0.3551	-0.0845	-0.0845	0.0473	0.2865	0.3797	0.2263	0.3386	0.0394	-0.0494	0.143	0.2558	-0.2904	-0.015	0.0135	-0.327	0.3511	0.2298	-0.0762	-0.0437	0	0.2135	-0.1039	-0.3528	0.2799	0.0997	-0.0528	-0.3011	0.7935	-0.2694	0.1308	0	-0.2194	-0.0302
P438	-0.1901	0.1876	-0.0929	0.0269	0.0344	-0.0276	-0.4097	-0.2216	-0.7667	0.0923	0.0923	0.0923	0.1269	-0.0424	-0.0289	0.246	0.0819	0.0819	-0.0737	0.4088	0.2758	0.1124	0.3536	0.1795	-0.1074	0.2134	0.3738	-0.1168	0.0823	0	-0.0737	0.1433	0.302	0	-0.2002	-0.1017	0.09	-0.2515	-0.1846	0.1496	0.0329	-0.2472	-0.3895	0.7158	-0.0777	0.1698	0	-0.4561	-0.2996
P439	-0.7002	-0.41	0.0236	-0.3191	-0.2772	0.0403	0.1316	-0.2043	-0.305	0.0781	0.0781	0.0781	1.0396	-0.1948	-0.0331	0.2007	0.3336	0.3336	0.0201	0.4607	0.173	0.075	0.42	0.1669	0.0417	0.3942	0.1852	-0.1728	0.6902	0.2192	-0.0256	-0.7323	-0.0293	-0.1947	0.6049	0.1406	0.3834	-0.0215	-0.4126	0.4611	1.1685	0.7952	0.3007	0.4537	-0.1809	0.3421	0.7601	0.2904	0.6132
P442	-0.2007	-0.311	-0.206	-0.5301	-0.4557	0.1815	-0.0644	-0.0709	-0.6221	-0.5219	-0.5219	-0.5219	0.1089	-0.1489	-0.3664	0.3096	-0.2167	-0.2167	-0.2726	-0.2361	-0.1989	-0.5237	-0.578	-0.3596	-0.2479	-0.1729	-0.4346	-0.4228	0	-0.2346	-0.1991	-0.3112	-0.2165	-0.0391	0.1856	-0.0345	0.0997	-0.407	0	0.447	-0.4629	-0.0464	-0.3944	0.5938	-0.1864	0.7277	-0.0131	-0.3058	-0.0799
P443	-0.1741	1.1315	-0.0688	-0.3709	-0.488	0.5623	-0.5038	-0.424	-0.1839	0.1042	0.1042	0.1042	0.0188	-0.3167	-0.3885	0.1198	-0.0347	-0.0347	-0.2404	0.842	0.338	0.0734	0.1674	-0.0445	-0.4651	0.3818	0.5004	-0.1478	0.3131	-0.0795	-0.0792	-0.0111	0.4451	-0.2901	-0.3236	0.0164	0.0666	-0.1132	-0.8496	0.9251	0	0.9244	-0.4453	1.7202	-0.0673	0.4638	0.1509	-1.149	-0.3551
P444	-0.1148	0.0186	-0.097	0.0358	-0.5148	-0.2109	-0.5496	-0.3423	-0.1991	0.0682	0.0682	0.0682	-0.0814	-0.1234	-0.2813	0.0575	0.1246	0.1246	0.0256	0.5216	0.4936	0.1958	0.1212	0.0153	-0.2935	-0.1799	0.2442	-0.4885	-0.253	0.2519	0.0461	0.1062	0.7583	0.1584	-0.2955	0.1312	0.0492	-0.2195	-0.8079	0.3642	0.3423	0.2233	-0.5405	1.065	-0.1936	0.2254	0.0685	-0.606	-0.5538
P445	-0.3836	-0.082	-0.0759	-0.2379	-0.3073	-0.0602	-0.8412	-0.3422	-0.3149	-0.181	-0.181	-0.181	0.1443	-0.3204	-0.1958	0.0874	-0.1388	-0.1388	-0.2466	0.2683	0.1224	0.0508	0.0356	-0.0255	-0.2906	0.1688	0.2035	-0.2847	0.0106	-0.1782	-0.266	-0.3634	-0.0982	-0.2011	-0.2944	-0.0305	0.1692	-0.3567	-0.2661	-0.1074	-0.129	-0.1755	-0.2748	0.5117	-0.4293	0.0234	-0.025	-1.1373	-0.1803
P446	0.028	0.3351	0.6209	0.2998	0.1194	0.1836	-0.4778	-0.1575	-0.1032	0.0491	0.0491	0.0491	0.1137	0.1084	0.2421	0.4074	0.138	0.138	0.0428	0.6272	0.4164	0.1941	0.3837	0.3371	0.1506	0.5237	0.5668	0.1763	0.6394	0.1407	0.1214	-0.2228	0.8734	0.3249	-0.0541	0.6717	0.5427	0.0577	-0.4446	1.1197	1.068	1.2313	-0.2494	1.0739	0.1839	0.6752	0.3401	-0.2167	-0.076
P447	0.0373	-0.144	-0.3021	-0.6257	-0.0775	-0.1823	-0.3559	-0.2766	-0.3409	-0.2754	-0.2754	-0.2754	0.2334	-0.023	-0.1237	0.5245	-0.1482	-0.1482	-0.1785	0.1731	0.4983	0.2068	0.1611	-0.0788	0.0516	0.0479	-0.1653	-0.2674	0.3359	-0.6931	-0.2694	-0.2125	0.5669	-0.0819	-0.2378	0.0934	0.0785	-0.1891	-0.8833	-0.321	-0.5812	2.2435	0.1226	0.9292	-0.2842	0.2801	0.0489	-0.2591	-0.0168
P448	0	-0.0203	-0.026	0.1965	0	0	-0.1642	-0.0903	0.0211	0.2111	0.2111	0.2111	0.0795	0.0491	0.0457	0.3368	-0.2885	-0.2885	0.1081	0.6211	0.2979	0.1611	0.2634	0.1591	-0.0137	0.2853	0.4213	-0.0116	0.2766	-0.181	0.3482	-0.3235	0.6885	0.0707	-0.3182	0.0737	0.1883	-0.0547	-0.1887	0.1493	0.3502	0.6539	-0.2102	0.832	-0.1278	0.3003	0	-0.5125	-0.5167
P449	1.1229	0.0572	-0.0539	0.0129	-0.141	-0.0212	-0.6989	-0.0521	-0.0722	0.1522	0.1522	0.1522	0.043	-0.5817	0.3808	0.3885	-0.173	-0.173	-0.2756	0.3252	0.4179	0.1095	0.188	0.0876	0.1988	0.104	0.304	-0.0645	0.5233	-0.0478	0.0512	0.2084	0.7219	-0.13	-0.3305	0.0814	1.3166	0.7577	-0.6713	-0.0403	0.2332	0.9311	-0.2312	0.8545	-0.4668	0.1878	0.6096	-0.4135	0.2936
P450	-0.1898	0.0235	-0.1991	-0.266	-0.1488	0.0197	-0.4649	-0.1929	-0.2084	0.0131	0.0131	0.0131	0.257	-0.0856	0.172	0.3626	-0.2196	0.8018	-0.1417	0.2239	0.3255	0.129	0.1536	0	-0.132	0.2444	0.1466	-0.2927	0.1718	-0.1025	-0.2019	0.1465	0.3967	0.1597	0	0.1925	0.3034	-0.0227	-0.6872	0.0406	-0.1822	0.1268	-0.1854	0.5056	-0.1435	0.1155	-0.0564	-0.2892	-0.0215
P451	-0.318	0.0809	-0.0459	-0.2333	-0.1555	0.0716	-0.4457	-0.1984	-0.1112	-0.3279	0.1459	0.1459	0.0642	-0.0599	-0.2402	0.1432	-0.2049	-0.2049	-0.1144	0.2624	0.2591	0.2991	0.4713	0.2144	-0.1393	0.118	0.2145	-0.1447	0.124	-0.1352	-0.0825	0	0.1012	0.0239	-0.2885	-0.1147	0.4078	0.1138	-0.2258	0.0567	-0.1517	-0.1634	-0.3497	0.4265	-0.1872	0.2064	0.1185	-0.3209	-0.0672
P452	-0.4253	0.0356	-0.1638	-0.2396	-0.0894	-0.1716	-0.4987	-0.2686	-0.3171	-0.1051	-0.1051	-0.1051	0.0701	-0.0685	-0.1315	0.3133	-0.6551	-0.6551	-0.12	0.2326	0.2408	-0.0124	0.127	0.0117	-0.1821	0.1471	0	-0.2042	0.1284	-0.0473	-0.1612	0.0475	0.184	-0.0305	-0.1566	-0.1412	0.0601	-0.1526	-0.7995	0.2319	-0.1685	-0.6848	-0.2223	0.3479	-0.3096	0.1813	0.0596	-0.2339	-0.0486
P453	0.1157	0.1621	0.1442	-0.0455	-0.7418	0.0676	-0.4723	-0.2855	-0.1999	0.1194	0.1194	0.1194	-0.1306	-0.06	-0.4584	0.1447	0.1258	0.1258	0.0288	0.4844	0.6006	0.3181	0.2332	0.0799	-0.2451	0.2599	0.3882	-0.0755	0.1479	-0.0348	0.216	0.3449	0.441	-0.0742	-0.1128	-0.1013	0	-0.1397	-0.8039	0.0945	0.0348	0.2416	-0.3223	1.0153	-0.183	0.3396	0.044	-0.2088	-0.2002
P454	-0.1103	-0.0692	0.0324	-0.4296	-0.1357	0.0228	-0.2558	-0.3265	-0.3176	-0.1737	-0.1737	-0.1737	0.1378	0	-0.3686	0.449	-0.2125	-0.2125	-0.1704	0.0653	0.2781	0.097	0.5704	0.514	-0.2509	0.2858	0.2219	-0.2968	0.3092	-0.1003	0.0237	0.0655	0.1596	-0.0818	0	0	0.0158	-0.2935	-0.4669	0.0429	0.0447	0.3141	-0.2293	0.6385	-0.4292	0.4087	-0.07	-0.1994	0
P455	-0.3216	0.0666	-0.1208	-0.0497	-0.1739	-0.1368	-0.4526	-0.0113	0.205	0.3288	0.3288	0.3288	0.3392	-0.4037	-0.1815	0.029	-0.1231	-0.1231	-0.0887	0.3842	0.2535	0.1392	0.4275	0.2497	-0.1284	0.2758	0.3332	-0.0524	0.2589	-0.0999	-0.0592	0.1799	0.7112	-0.113	-0.3535	0.0549	0.2691	-0.0775	-0.6595	0.0129	0.2613	0.4367	-0.5881	0.5965	-0.2647	0.1559	-0.082	-0.3311	-0.1638
P456	-0.5429	-0.1211	-0.3677	-0.4231	-0.1735	0.0106	-0.2384	0.1101	-0.2768	-0.2272	-0.2272	-0.2272	0.3964	-0.046	0.648	0.7489	-0.1	-0.1	-0.2482	-0.2261	-0.3323	-0.2065	0.0599	0.042	0.1664	0.0275	-0.3513	-0.1553	0.2611	-0.1535	-0.3261	-0.3963	-0.3181	0.0586	0.3177	0.2133	0.0654	0.103	-0.0283	0.1174	-0.0823	-0.3238	0.1805	0	-0.5114	0.0765	-0.1655	-0.0325	0.284
P457	-0.162	0.224	0.1003	0	-0.0643	0.1118	-0.4662	-0.0195	-0.1304	0.0946	0.0946	0.0946	0.1651	-0.0234	0.1084	0.3673	0.1255	0.1255	-0.1206	0.3752	0.253	0.1847	0.2475	0.1611	-0.0531	0.255	0.2315	-0.0424	0.2047	-0.0367	0.0202	-0.0735	0.1093	0.0275	-0.2015	0.1511	0.1929	-0.1368	-0.6296	0.1418	0.6212	-0.4437	-0.1365	0.6586	-0.2014	0.0708	0.0521	-0.2611	0
P458	-0.3988	-0.2872	-0.0955	-0.4878	-0.1502	-0.1208	-0.8326	-0.4222	-0.5513	-0.5715	-0.5715	-0.5715	0.1079	-0.0465	-0.2165	0.2691	-0.1981	-0.1981	-0.1106	-0.055	0.2072	-0.2177	-0.132	0.1327	-0.3117	0.2924	0.1812	-0.3645	0.193	-0.1477	-0.2559	-0.2496	-0.3488	-0.3584	0.0167	-0.1315	0.0716	-0.5161	-0.488	0	-0.3572	-0.5412	-0.2798	0.6737	-0.4623	0.5235	-0.3038	-0.3836	-0.1412
P460	-0.3427	-0.1112	-0.1915	-0.3679	-0.0309	-0.1192	-0.5265	-0.1917	-0.3402	-0.1172	-0.1172	-0.1172	0	-0.0908	-0.2925	0.2897	0.3145	0.3145	0.2259	0.5623	0.4593	0.2906	0.3872	0.3013	-0.2178	-1.25	-0.3119	-0.5834	-0.3142	-0.5368	-0.1432	-0.1951	0.2324	-0.2627	-0.0667	-0.0827	0.0761	-0.1216	-0.7753	0.0353	0.0548	0.2446	-0.1733	0.6173	-0.9952	0.2334	-0.0713	-0.2274	0.029
P461	0.3367	-0.0441	-0.0437	-0.1996	-0.4114	0.1018	-0.5805	-0.7779	-0.5888	0.1754	0.1754	0.1754	0.164	0	-0.1692	0.2881	-0.0633	-0.0633	-0.0447	0.7239	0.4547	0.2048	0.2364	0	-0.2045	0.2015	0.5974	-0.169	0.1422	-0.1155	0.2629	0.1554	0.5094	0.2149	-0.3431	0.1613	0.0413	-0.1647	-0.7697	0.0665	0.0669	0.6141	-0.4552	0.9804	-0.1732	0.2286	0.0224	-0.871	-0.6246
P462	0.3224	0.131	0.0895	0.0106	-0.0901	-0.0612	-0.5519	-0.5745	-0.1316	0.1845	0.1845	0.1845	-0.0191	-0.1094	-0.8162	0	-0.1549	-0.1549	-0.0217	0.8434	0.62	0.4505	0.2537	0.2341	-0.5628	0.3713	0.6749	-0.0294	0.1049	-0.1052	0.0648	0.6768	0.7105	-0.1112	-0.1238	-0.1719	0.0257	-0.1782	-0.6997	0.047	0.1737	0.6207	-0.3353	1.0533	-0.2479	0.3672	0	-0.3173	-0.3214
P463	-0.2533	0.0507	0	-0.1179	-0.0937	0.0379	0.0482	0.1157	-0.0953	0.3779	0.3779	0.3779	0.2334	0.181	-0.6412	-0.287	-0.0297	-0.0297	-0.0816	0.2172	0.3621	0.1506	0.6898	0.4729	0.1162	0.153	0.3413	-0.2055	-0.31	-0.0997	0.15	0.1678	0.5776	0.3901	0.2937	0.3172	0.411	0.1893	-0.7515	1.7038	1.4876	1.3417	-0.2548	0.6182	-0.3352	0.0828	0.0109	-0.1702	-0.0383
P464	-0.2357	-0.0366	-0.0364	-0.1772	-0.0559	-0.0141	-0.3244	-0.2164	-0.2641	-0.0361	-0.0361	-0.0361	0.1712	0.0825	-0.3443	0.3598	0.0848	0.0848	0.1622	0.4994	0.5746	0.2589	0.181	0.0513	-0.1011	0.1603	0.3575	-0.0615	0.2924	0	0.1701	0.1058	0.4864	0	0.1652	0.1287	0.1605	0.2077	-0.2013	0.2164	0.2039	0.4081	-0.0979	0.8139	-0.1323	0.7051	0	0.0921	0.1754
P466	-0.3247	0.2217	0.0268	0.0964	-0.0115	-0.0358	-0.295	0.0103	-0.1397	0.2111	0.2111	0.2111	0.2299	0.0481	0	0.351	0.2058	0.2058	-0.0231	0.5266	0.2873	0.0784	0.1763	0.0555	-0.3427	0.5664	0.5697	0.2551	0.4596	0.2467	0.1994	-0.0211	0.3382	-0.0574	-0.1078	0.0241	0.3305	-0.1559	-0.3881	0.6717	0.4875	0.2153	0.0539	0.8926	-0.0492	0.4255	0.3896	-0.2071	0.0594
P467	0.147	0.2594	0.1775	0	-0.1239	0.0967	-0.6347	-0.4166	-0.098	0.3744	0.3744	0.3744	0.0624	-0.3933	-0.3319	0.2892	0.041	0.041	0.0499	0.6038	0.6287	0.3703	0.1877	0.2115	-0.1943	0.3374	0.5268	0.1142	0.2031	-0.016	0.3079	0.1742	0.8791	0.2078	0.0352	-0.0251	0.626	0.286	-0.5666	-0.0309	0.4488	0.9866	-0.1361	1.1184	-0.3764	0.5245	0.0365	-0.1867	0.1114
P468	-0.4237	0.0658	-0.0595	-0.2063	-0.305	0	-0.9004	-0.3239	-0.1069	0	0	0	0.2418	-0.3311	-0.1033	0.0198	-0.0596	-0.0596	-0.246	0.3251	0.1	0.2176	0.3059	0.2981	-0.2378	0.2997	0.2223	-0.0755	0.2116	-0.1292	-0.0873	-0.1175	0.7286	0.4434	0.3952	0.6107	0.9543	0.5209	-0.1813	-0.1641	0	0.0695	-0.0936	0.6003	-0.3475	0.1281	-0.0724	-0.3266	-0.1589
P469	-0.2169	0.0495	0.0158	-0.0858	-0.0979	0.0203	-0.868	-0.3466	-0.2414	0.0669	0.0669	0.0669	-0.1206	-0.0835	-0.2949	0.2518	-0.0143	-0.0143	-0.1284	0.3892	0.3691	0.3527	0.1949	0	-0.195	0.1773	0.2883	-0.2495	0.3206	-0.0205	-0.054	0.1575	0.2149	0.2326	-0.1384	0.1633	0.102	-0.264	-0.3063	0.1138	-0.0566	-0.12	-0.2791	0.6802	-0.4512	-0.1774	-0.0575	-0.4363	-0.1015
P470	-0.1095	0.094	0	0	-0.1121	-0.0167	-0.377	-0.233	-0.1956	0.0537	0.0537	0.0537	0	-0.1447	-0.2599	0.339	-0.0276	-0.0276	-0.073	0.3127	0.2565	0.0284	0.1536	0.0489	-0.4907	0.1504	0.2949	-0.2252	0.1262	-0.0478	0.1081	-0.1889	0.3716	0	-0.0817	0	0.1578	-0.1528	-0.6308	0.1214	-0.0973	-0.3084	-0.3155	0.7045	-0.0929	0.5281	0.2698	-0.4563	-0.3523
P471	-0.4104	0.0272	-0.0814	-0.0436	-0.1487	-0.0837	-0.4798	-0.1078	-0.9249	-0.6995	-0.6995	-0.6995	-0.6088	-0.8351	-0.0835	0.115	0.1079	0.1079	-0.0888	0.2983	0.0553	-0.0852	0.1078	0	-0.1909	0.1663	-0.6688	-0.2105	0.221	-0.096	-0.0553	-0.1102	0.6644	0.3196	0.1617	0.3975	0.5175	-0.2902	0.2186	0.5869	0.6605	0.4202	-0.2906	0.9951	-0.4335	0.0501	0.5616	-0.2996	-0.1294
P472	-0.3403	-0.0654	-0.0471	-0.1922	-0.3189	-0.131	-0.4837	-0.2586	-0.289	-0.0868	-0.0868	-0.0868	-0.0386	-0.1835	-0.2966	0.0728	-0.2886	-0.2886	-0.2415	0.1186	0.0992	0.0465	0.0848	0	-0.318	0.036	-0.0553	-0.338	0.0779	-0.4975	-0.0428	-0.0894	0.1611	-0.0387	-0.2686	-0.164	0.0456	-0.3276	-0.3085	0.0386	-0.1588	-0.3913	-0.2687	0.4459	-0.4989	0.0913	-0.0171	-0.5056	-0.2346
P473	-0.2632	0.0273	-0.076	-0.0787	-0.1048	-0.0722	-0.468	0.0879	-0.4873	-0.1981	-0.1981	-0.1981	-0.2236	-0.1632	-0.1427	0.1738	0.3233	0.3233	0.0323	0.5618	0.3736	0.2702	0.6403	0.5415	-0.2414	0.4132	0.3713	0.0749	0.3018	0.0815	0.0532	-0.094	-0.1474	-0.2069	-0.5011	-0.3672	-0.1674	-0.5508	-0.5371	0.3071	-0.0202	-0.3824	-0.0749	0.666	-0.1674	0.0815	0.1565	-0.3152	-0.1399
P474	-0.2934	0.0343	-0.1833	-0.1284	-0.0642	-0.1199	-0.4132	-0.053	-0.3322	-0.0348	-0.0348	-0.0348	0.0922	-0.3556	0.0307	0.2022	0.134	0.134	-0.1717	0.1737	0.0328	-0.0958	0.1111	0.0276	-0.1337	0.1601	0.0317	-0.2433	0.0363	-0.1425	-0.0507	-0.2638	0.0273	-0.0481	-0.0965	0.0392	0.1642	-0.2798	-0.5637	0.6922	0.3852	-0.0874	-0.3091	0.3699	-0.4498	-0.143	-0.0378	-0.2635	-0.1431
P475	-0.0745	0.0851	-0.1315	-0.3322	-0.2505	-0.0186	-0.1729	0	-0.1525	0	0	0	0.066	0.0541	0.148	0.3796	0.0613	0.0613	0	0.2642	0.217	0.1594	0.2734	0.1061	0.0323	0.0837	-0.0107	-0.1184	0.1259	0	-0.0217	-0.4644	0.2856	0.1632	0.0913	0	0.1924	-0.0522	-0.1773	0.2104	-0.111	-0.2916	-0.0942	0.4216	-0.2976	0.1032	0.1249	-0.0996	-0.0644
P476	0.1343	0.1708	0.0695	-0.2784	-0.1091	0.0554	-0.5013	-0.2761	-0.0344	0.1271	0.1271	0.1271	0.1818	0.0765	-0.1811	0.3043	-0.0487	-0.0487	-0.0424	0.3717	0.4808	0.3779	0.4113	0.3808	-0.0838	0.4013	0.3211	-0.0419	0.3803	-0.0168	0.2017	0.2774	0.5025	0.0371	-0.0678	-0.0378	0.1159	-0.1209	-0.3328	0.1864	0.1933	0.4095	-0.0395	0.7223	-0.2602	0.3262	0.3817	-0.2555	-0.1218
P477	0	0.0771	0.0474	-0.3706	-0.5462	-0.236	-0.0229	0.1099	0.4538	0.5117	0.5117	0.5117	0.6146	-0.6354	-0.1562	0.2354	-0.146	-0.146	-0.3628	0.2857	0.3353	0.0572	0.4937	-0.0329	-0.2311	0.3812	0.3432	-0.0499	0.3	-0.1658	0.0261	-0.4154	0.6911	-0.0878	-0.2471	0.133	0.3636	0	-0.9	0.5993	0.8757	1.0175	-0.1512	0.6389	-0.2414	0.3188	0.1238	-0.6614	0.277
P479	-0.7358	-0.0344	-0.1164	-0.2881	-0.2003	-0.0966	-0.6776	-0.1911	-0.352	-0.1545	-0.1545	-0.1545	0.2004	-0.1623	0.1472	0.2077	0.0907	0.0907	-0.1281	0.2768	0.1617	-0.1226	0.1636	0.0608	-0.2808	0.3293	0.065	-0.1941	0.2601	-0.1293	-0.0769	-0.1195	-0.0317	-0.1081	-0.078	0.15	0.4289	-0.218	-0.6769	0.2431	0.1888	0.0226	-0.4879	0.2639	-0.1087	0.3378	0.2884	-0.3664	-0.2262
P480	-0.22	0.8939	-0.2142	-0.0993	-0.2741	-0.1282	-0.4496	-0.2042	-0.0478	0.1632	0.1632	0.1632	0.2869	-0.1282	0	0.2597	-0.0869	-0.0869	-0.2372	0.4043	0.34	0.0503	0.2848	0.0724	-0.1318	0.2063	0.1921	-0.0301	0.4522	-0.1205	0.076	0.1269	0.61	0.0228	-0.4467	0.0144	0.1547	-0.1578	-0.1025	0.175	0.0522	0.4892	-0.2281	0.5642	-0.3721	0.2421	0.0799	-0.3286	-0.1372
P481	-0.2899	0.0875	-0.0652	-0.0373	0	0.0416	-0.4393	-0.1651	-0.1341	0.1732	0.1732	0.1732	0.1908	-0.0815	-0.1384	0.1839	0.1628	0.1628	-0.0188	0.385	0.2469	0.068	0.1736	0.0803	-0.2406	0	0.0126	0	-0.2021	-0.3346	-0.0368	0.0918	0.2569	-0.1207	-0.2148	-0.017	0.2367	-0.2166	-0.6841	-0.1807	0.4195	0	-0.2586	0.6112	-0.2022	0.1903	-0.1351	-0.2706	-0.0548
P482	-0.2939	-0.0831	-0.1832	-0.2611	-0.3516	0	-0.5157	-0.0427	-0.5545	0.4287	0.4287	-0.3348	0.2255	-0.1314	-0.3238	0.0563	0.1189	0.1189	-0.0788	0.3059	0.3083	0.0194	0.0954	-0.1675	-0.1056	-0.3055	-0.1844	-0.6657	-0.3479	-0.0459	0	-0.0813	0.2722	-0.1112	-0.2559	0	0.0471	-0.2128	-0.8497	0.1762	-0.1763	-0.1725	-0.6747	0.912	-0.2034	0.1847	0.2114	-0.3335	-0.3796
P483	-0.3627	-0.0706	-0.2197	-0.3304	-0.0945	-0.2328	-0.0836	-0.3305	-0.2732	-0.0395	-0.0395	-0.0395	0.0689	0	-0.1219	0.1866	-0.0219	-0.0219	-0.2092	0.1149	0.0753	-0.1072	0	-0.1178	-0.2875	0.2458	0.0492	-0.0992	0.354	0.0652	0	0.2063	0.5137	0.0745	-0.0251	-0.139	0.0218	-0.1406	-0.7958	0.3535	0.2533	0.0375	-0.1257	0.6745	-0.4933	0.2308	-0.071	-0.3133	-0.1207
P484	-0.2772	0	-0.1313	-0.28	0.0254	-0.123	-0.4097	-0.2143	-0.2086	0.0876	0.0876	0.0876	0.034	0.0688	-0.2322	0.197	0.1172	0.1172	0.054	0.3062	0.1532	-0.3236	0.1627	-0.2043	-0.1875	0.1209	-0.0254	-0.0287	0.1612	0.0568	-0.0676	-0.1304	0.3993	-0.2731	0.0542	-0.0695	0.121	-0.0714	-0.3656	0.274	0.2877	0.3683	-0.4579	1.1177	-0.4041	0.3183	0.0582	-0.3654	0.0671
P485	-0.2975	0.0581	-0.3243	0	0.1537	0	-0.2622	-0.2442	-0.1168	0.0304	0.0304	0.0304	0.3519	0.1298	-0.1585	0.5546	0	0	-0.1647	0.2703	0.4115	-0.132	0.1769	0.4389	-0.1133	-0.192	-0.2283	-0.0398	0.4756	0.0652	-0.1815	-0.0157	0.1995	0.1517	-0.099	0.0376	0.1742	-0.1051	-0.6168	0.7011	0.2692	0.6879	-0.1496	0.6827	-0.2353	0.5299	-0.0154	0	0.2349
P486	-0.4231	-0.0903	-0.2648	-0.0873	-0.2347	0.1635	-0.301	-0.0705	-0.8443	0.0227	0.0227	0.0227	0.156	-0.0889	-0.065	0.3116	-0.0608	-0.0608	-0.358	0.1886	-0.0608	-0.2166	0.1958	-0.0687	-0.188	0.2882	0.2734	-0.0696	0.2961	0	0.1519	0	0.4558	-0.0551	-0.0644	0.0727	0.2911	-0.2257	-0.1933	0.3008	-0.0183	-0.2905	-0.2054	0.7164	-0.3188	0.1995	0.1821	-0.4299	-0.3288
P487	-0.3463	-0.0339	-0.1731	-0.2706	-0.1974	-0.1962	-0.3254	-0.1002	-0.2485	-0.1196	-0.1196	-0.1196	0.0755	-0.1321	0.0456	0.3239	0	0	-0.2331	0.1311	0.0673	-0.1231	0.1931	-0.0225	-0.1622	0.163	-0.1204	-0.2898	0.1949	-0.0937	-0.0621	-0.2689	0.1525	-0.0364	-0.084	-0.1381	0.0725	-0.2512	-0.5959	0.1729	-0.2075	-0.7651	-0.1693	0.3023	-0.3734	-0.0161	0	-0.2092	-0.2812
P489	-0.0565	0.0235	0.0142	-0.3083	-0.0491	0.0539	-0.2768	-0.1182	-0.0501	0.0316	0.0316	0.0316	0.3419	0.0526	-0.0209	0.3716	0	0	-0.1883	0.2959	0.3604	0.1193	0.3559	0.2302	0.0136	0.2383	-0.0182	-0.2641	0.2935	-0.068	-0.1448	-0.0134	0.1025	0.1523	0.0336	0.1848	0.1659	-0.1472	-0.1662	0.1096	-0.1042	-0.3919	0	0.686	-0.3472	0.1924	0.0943	-0.0441	0.0191
P490	-0.2382	0.0218	-0.1925	-0.1533	-0.1955	-0.2538	-0.5149	-0.3638	-0.2376	-0.0801	-0.0801	-0.0801	-0.0581	-0.1533	-0.2021	0.0365	0.1034	0.1034	-0.0676	0.3777	0.3276	-0.0239	0.1386	-0.0294	-0.2921	0.1732	0.2217	-0.1716	0.2685	-0.1014	-0.2056	-0.0519	0.4491	-0.0751	-0.0873	0	0.0593	-0.1397	-0.5301	0.4318	0.2101	0.6611	-0.3143	0.7134	-0.1963	0.1801	0.0774	-0.3656	-0.2582
P491	0.209	0.1565	0.0199	-0.3828	-0.2811	-0.1561	-0.6566	-0.431	-0.0942	0.2728	0.2728	0.2728	-0.0121	-0.1709	-0.364	0.0933	-0.2438	1.2215	-0.1392	0.3752	0.5004	0.3895	0.1754	0.0448	-0.3359	0.0203	0.5279	-0.1163	0.1129	-0.1155	0.1714	0.0292	1.1136	0.3116	-0.0539	0.2809	0.2416	0.1352	-0.6575	0.7717	0.7158	1.4466	-0.4696	0.6603	-0.2535	0.2626	0.019	-0.5326	-0.0995
P492	-0.4848	-0.0104	-0.424	-0.123	-0.1447	-0.113	-0.2225	-0.0604	-0.0901	-0.1429	-0.1429	-0.1429	0.4895	0	0.5757	0.4744	-0.1443	-0.1443	-0.3315	0.0483	-0.1397	-0.216	0.1552	0.3262	0.0397	0.0865	-0.1614	-0.3029	0.1797	-0.2539	-0.3519	-0.3495	-0.2776	-0.1195	0	0.109	0.0138	-0.0741	-0.0751	0.0394	-0.2983	-0.5903	0.1253	0.3983	-0.6744	-0.0703	-0.1572	-0.1095	0.0714
P493	-0.7109	-0.0563	-0.1991	0	-0.1609	0.7444	0.0337	-0.1987	0.162	0.3072	0.3072	0.3072	0.2222	-0.2388	-0.0583	0.1926	-0.5891	-0.5891	0.1197	0.7302	0.5011	0.2905	0.088	0.363	-0.1176	0.6202	0.5782	0.0879	0.6943	0.1911	0.1132	0.3058	0.8787	0.194	-0.1953	0.5563	0.7203	0.0341	-0.5682	0.4163	0.2986	0.3262	0.0631	1.0906	0	0.5811	0.3602	-0.1983	0.0989
P494	-0.1629	-0.0756	-0.2747	-0.2451	0	0.1922	-0.3427	-0.3496	-0.1696	-0.0928	-0.0928	-0.0928	0.2792	-0.1465	-0.0873	0.0561	0	0	-0.2648	0.2445	0.2454	-0.018	0.1938	0.0946	0.0349	0.29	0.3017	-0.1405	0.3143	-0.0513	-0.0652	0.1156	0.3111	-0.0916	0.0699	-0.0237	0.2654	-0.1688	-1.0152	-0.0391	0.547	0.2386	-0.2197	0.921	-0.3237	0.7224	-0.1118	-0.3079	-0.1004
P495	-0.2968	0.137	-0.0151	-0.073	-0.195	-0.1086	-0.3964	-0.1886	-0.1149	0.0968	0.0968	0.0968	0	-0.117	-0.1869	0.2507	0.0723	0.0723	-0.1189	0.3755	0.1698	0.1571	0.5742	0.2792	-0.3103	0.1478	0.2882	-0.1569	0.6927	0.3192	0.1406	-0.0395	0.4338	-0.0141	-0.321	-0.0956	0.1655	-0.2441	-0.2821	0.184	-0.0393	-0.4444	-0.3594	0.7071	-0.4239	0.1881	0.087	-0.2899	-0.0662
P496	-0.3271	0.1385	0.1683	-0.0583	-0.129	-0.0768	-0.8602	-0.5702	0.0239	0.2295	0.2295	0.2295	0	-0.0982	-0.8409	0.0164	-0.1831	1.3171	0.132	0.8348	0.7736	0.618	0.3607	0.2978	-0.2615	0.3054	0.888	0.0627	0.2505	-0.0404	0.1069	0.3222	0.781	-0.1141	-0.4442	-0.0741	0.1809	-0.291	-0.4326	-0.0672	0.1076	0.7499	-0.2742	1.0964	-0.2815	0.5275	-0.0274	-0.3914	-0.1216
P497	0.0199	0	-0.1307	-0.1177	0.0108	0.0112	-0.3933	-0.2661	-0.2167	-0.1966	-0.1966	-0.1966	0.2594	-0.1525	-0.3487	0.5017	0	0	-0.1076	0.217	0.1452	-0.1	0.0444	-0.0567	-0.4942	0.3213	0.2267	-0.0804	0.4557	0.0451	0	-0.0846	0.2419	-0.193	0.0804	0.0931	-0.0304	-0.1082	-0.6031	0.3162	0.2483	0.177	0.0186	0.8463	-0.3658	0.5868	0.0261	-0.0285	0.068
P498	-0.267	0.1087	0.0618	-0.3016	-0.2342	0.0143	-0.7122	-0.3918	-0.6192	-0.1601	-0.1601	-0.1601	0.2198	-0.0811	0.0336	0.3371	-0.0633	-0.0633	-0.1144	0.2924	0.1598	0.2041	0.2692	0.1936	-0.1326	0.1509	0.0643	-0.1631	-0.0764	-0.2317	0.1142	-0.0111	-0.0393	0.0459	-0.2553	0.0448	0.2538	-0.0989	-0.35	0.1151	0	-0.0148	-0.0481	0.3884	-0.3551	0.1951	0.0392	-0.261	0
P500	-0.4835	0.0735	-0.3888	-0.0343	-0.0813	-0.3742	-0.3643	-0.0363	-0.1345	0.0427	0.0427	0.0427	0.2503	-0.0914	0.0257	0.2872	0.1085	0.1085	-0.1823	0.2942	0.1282	-0.1679	0.1842	-0.0684	-0.2557	-0.1826	-0.0892	-0.0617	0.1207	0	0.072	-0.1721	0.3272	-0.087	-0.0979	-0.0893	0.2366	-0.2686	-0.5305	0.2019	-0.09	-0.3321	-0.2637	0.4841	-0.4063	0.2062	0.092	-0.2677	-0.0889
P501	-0.2469	0.1191	-0.2866	-0.0903	-0.1462	0.0497	-0.5329	0.1216	0.2968	0.614	0.614	0.614	0.5743	0.228	0.6828	1.0083	0.7017	0.7017	0.417	0.8225	0.8589	0.402	0.381	0.3908	-0.0255	0	0.2904	-0.1801	0.0446	-0.1877	0.301	0.3295	0.6655	0.2313	0.4771	0.9492	1.015	0.6334	-0.7969	0.3146	1.4164	1.8501	-0.8904	0.8563	0.0583	0.2602	0.1884	-0.2739	0.1924
P502	-0.1203	0.0403	-0.1932	-0.3644	-0.2154	-0.261	-0.2741	-0.2906	-0.2364	-0.019	-0.019	-0.019	-0.0129	-0.0731	-0.2244	0.2746	-0.0819	-0.0819	-0.1394	0.1526	0.1854	-0.0287	-0.0241	-0.1546	-0.3032	0.081	-0.1198	-0.2434	0.056	0	0.0531	-0.1109	0.0988	-0.1001	-0.2529	-0.2602	0.1875	-0.2786	-0.7399	0.0971	-0.2548	-0.6221	-0.3487	0.4427	-0.489	0.3801	0.1334	-0.5644	-0.3602
P503	-0.0423	-0.043	-0.1185	0.0237	-0.2066	-0.0933	-0.3082	-0.3037	-0.2052	0.0593	0.0593	0.0593	0.2641	-0.0494	-0.0703	0.2933	0.0471	0.0471	-0.1277	0.4608	0.5161	0.1428	0.1976	0.0438	-0.1161	0.2258	0.4459	-0.1213	0.3823	-0.1785	0.1208	0.1804	0.522	0.1003	-0.1965	0.0192	0.1249	-0.1563	-0.1965	0.2591	0.1291	0.3141	-0.2655	0.9244	-0.2537	0.1057	-0.0274	-0.1908	-0.1775
P504	-0.4707	-0.0346	-0.1141	-0.5985	-0.0681	0.0207	-0.2656	0.0225	-0.2066	-0.1081	-0.1081	-0.1081	0.2685	-0.0378	0.2864	0.5345	0.0712	0.0712	-0.2385	-0.0478	0.0641	-0.0513	0.2589	0.1512	-0.1933	0.1647	-0.164	-0.3519	0.1756	0	-0.2357	-0.1251	-0.3032	0.0846	-0.4035	-0.3945	0.3108	-0.093	-0.5356	-0.051	-0.168	-0.79	-0.0289	0.1662	-0.0232	0.2256	0.5473	-0.1341	0.0583
P505	-0.3807	-0.0313	-0.325	-0.1497	-0.1175	-0.3153	-0.634	0.0907	-0.6108	0.0521	0.0521	0.0521	0.122	-0.1882	-0.2212	0.1549	0.0941	0.0941	-0.1392	0.2037	-0.0999	-0.2816	-0.015	-0.2328	-0.349	-0.3574	-0.3777	-0.6422	-0.2844	-0.4392	-0.3016	-0.4196	0.7043	0.5433	-0.3165	-0.1545	0.2266	-0.3643	-0.3298	1.1547	0.7611	0.4443	-0.4781	0.4458	-0.4165	0.0554	0.4415	-0.3586	-0.2211
P506	-0.3664	0.1383	-0.1383	-0.046	0.0346	-0.0281	0.1861	-0.089	-0.1258	0.0967	0.0967	0.0967	0.0959	-0.8007	0.4427	0.6343	0.4379	0.4379	0.2112	0.2937	0.2002	0.0232	0.4159	0.0675	-0.057	0.2944	0.2045	-0.1143	0.2097	0.3688	-0.0588	-0.2731	0.5356	0	-0.1234	-0.0116	0.1854	-0.1173	-0.8882	0.2586	0	-0.2669	-0.3306	0.5951	0.1688	0.5691	0.3885	-0.2866	0.3154
P507	-0.6393	-0.0169	0.3634	-0.2757	-0.2802	0.1578	-0.6281	-0.3804	-0.138	-0.0436	-0.0436	-0.0436	0.2467	-0.1569	0.061	0.1936	0.0996	0.0996	-0.051	0.4724	0.3352	0.4168	0.6037	0.735	-0.3609	0.4862	0.0586	-0.4146	-0.0905	-0.4674	0.0657	0.1891	0.1776	0.0859	-0.0519	0.0875	0.4522	-0.0292	-0.4957	-0.4579	0.4041	-0.0562	-0.0804	0.5822	-0.1864	0.1653	0.1404	-0.3476	-0.011
P508	-0.3985	-0.1348	-0.5175	-0.3026	-0.2957	-0.0869	-0.1886	-0.6561	0.0164	0.0382	0.0382	0.0382	0.1892	0	0.2402	0.372	0.0131	0.0131	-0.1057	0.2567	0.1331	0.065	0.3159	0.0782	0.0139	0.0348	-0.2567	-0.1021	0.3726	0	-0.0153	-0.1124	0.3832	0.0916	-0.4503	-0.4778	-0.2786	-0.5973	-0.6501	0.2646	-0.1526	-0.4529	-0.1278	0.3645	-0.3693	0.0262	0.1354	-0.1973	0.0846
P509	-0.5268	0.153	-0.0313	0.1525	0	-0.0821	-0.602	-0.1592	-0.4236	0.3037	0.3037	0.3037	0.1478	0.0511	-0.2154	0.2254	-0.5637	-0.5637	-0.2869	0.7286	0.2781	0.3153	0.4798	0.5144	-0.7501	0.428	0.5613	0.1531	0.4485	0.1377	0.047	0.0734	0.7569	-0.0804	-0.3741	0.538	0.3466	-0.1521	-0.84	0.1447	0.1126	0.663	-0.7609	0.5273	-0.0357	0.3693	0.2627	-0.5127	-0.1159
P511	-0.4586	-0.0868	-0.3381	-0.4242	-0.2924	-0.2361	-0.2297	-0.1804	-0.0561	-0.0231	-0.0231	-0.0231	0.2138	0	0.2321	0.2543	-0.0134	-0.0134	-0.0514	0.2592	-0.08	0.0472	0.3408	0.1542	-0.1639	-0.0308	-0.3056	-0.234	0.0925	-0.2595	-0.2087	-0.3378	0.1012	0.1656	0.0679	0.0153	0.4861	0.0668	-0.5652	0.7537	0.3964	-0.1772	-0.0554	0.202	-0.4642	0.0245	0.0928	-0.3112	0.0648
P512	-0.2938	0.0225	-0.1471	-0.1527	-0.1286	-0.125	-0.395	-0.0189	0.0311	0	0	0	0.248	-0.1161	-0.0319	0.1128	-0.0108	-0.0108	-0.1661	0.4219	0.1514	0.1097	0.3367	0.3036	-0.019	0.3532	0.259	-0.0778	0.2803	-0.096	0.0787	-0.0157	0.2356	0.0257	-0.0982	0.1116	0.4344	-0.0807	-0.4707	0.1987	0.1827	0.0727	-0.1512	0.591	-0.2813	0.2481	0.1543	-0.7704	0.1564
P513	-0.23	-0.1463	-0.2649	-0.5648	-0.2884	-0.2014	-0.4922	-0.4937	-0.4385	-0.2642	-0.2642	-0.2642	-0.0596	-0.2454	-0.4249	-0.0903	-0.3262	-0.3262	-0.219	0.1232	0.0799	-0.1008	0	-0.1494	-0.3279	0.1609	-0.2358	-0.6883	-0.0831	-0.1588	-0.253	-0.2599	0.099	-0.0103	-0.4032	-0.077	0	-0.4083	-0.7893	0.2835	-0.012	0.2311	-0.7127	0.2392	-0.4651	0.0838	-0.1216	-0.5036	-0.3002
P514	-0.2387	0.2481	-0.2239	0.0236	0.1745	0.0532	-0.2463	0.2366	0.1183	0.1673	0.1673	0.1673	0.446	0.0368	0.2147	0.3562	0.1461	0.1461	0.0703	0.6051	0.1674	0	0.3112	0.1347	-0.0746	0.3627	0.4017	0.1687	0.7872	0.1938	-0.2964	0.0674	0.491	0.146	-0.0108	0.2601	0.7192	-0.0496	0.0165	0.397	0.1919	-0.3088	-0.3154	0.6248	-0.3317	0.2946	0.2734	-0.0589	0.1772
P515	-0.0893	0.3647	-0.0419	0.1205	0.2	0.064	-0.1343	0.0664	0.2222	0.3278	0.3278	0.3278	0.4002	0.0542	0.0904	0.427	0.1803	0.1803	0.0611	0.5598	0.2909	0.2028	0.3108	0.1417	0.0154	0.3589	0.385	-0.0191	0.4198	0.1412	0.0391	0.2481	0.6146	0.1421	-0.1458	0.0219	0.3788	-0.1568	-0.1665	0.5033	0.3632	0.3373	-0.1535	0.6515	-0.1463	0.1953	0.316	-0.154	0.2219
P516	-0.7964	-0.0696	-0.3422	-0.3012	-0.1474	-0.178	-0.5679	-0.2805	-0.1283	-0.1371	-0.1371	-0.1371	0.1165	-0.1394	-0.1905	0.1811	-0.0182	-0.0182	-0.1008	0.3943	0.298	0	0.1767	0.0761	-0.2893	0.3587	0.3899	0.0717	0.4797	0	-0.2155	0.0156	0.5486	0	0.1956	0.1472	0.689	0.0558	-0.3553	0.0694	0.2283	-0.4247	-0.3156	0.5583	-0.5562	0.2266	-0.0816	-0.1171	0.1147
P517	-0.5321	0.0824	-0.2367	-0.1781	-0.1396	-0.0747	-0.0679	-0.0651	-0.1122	0.1511	0.1511	0.1511	0.1932	-0.6278	0.1491	0.2426	0.0496	0.0496	-0.133	0.3301	0.2927	0.1371	0.2902	0.0897	-0.1526	0.329	0.0989	-0.0435	-0.2755	0.0371	-0.0181	-0.275	0.6257	0.0122	0	0.1168	0.4323	0.0293	-0.7174	0.5805	0.8416	1.22	-0.2973	0.4613	-0.4775	0.0762	-0.022	-0.5326	-0.0466
P518	-0.0404	-0.0341	-0.3863	-0.5589	-0.1029	-0.1603	-0.1738	-0.152	-0.0462	-0.0161	-0.0161	-0.0161	0.2345	-0.0715	-0.0263	0.2264	-0.1083	-0.1083	-0.2041	0.1084	0.1018	-0.0757	0.0786	-0.0387	-0.2624	0.2356	0	-0.2861	0.5233	0.1084	-0.0301	-0.1652	0.1448	0	-0.2416	-0.1291	0.1264	-0.3519	-0.3879	0.1792	-0.1739	-0.3781	-0.3884	0.57	-0.5574	0.2364	0.0103	-0.2356	0.0606
P520	0.4471	0	0.0121	-0.2004	-0.1159	-0.0367	-0.7099	-0.5009	0.0431	0.3808	-0.4788	0.4435	0.2287	-0.0819	-0.5394	0.2584	-0.1663	-0.1663	0	0.5844	0.2726	0.1137	0.2278	-0.1433	-0.2678	0.3779	0.4159	0.0642	0.4483	-0.3088	0.4398	0.2795	0.7368	-0.0856	-0.2951	0.3028	0.1138	-0.1629	-0.8397	0.0299	0.3219	0.9383	-0.2646	1.299	-0.5192	0.8557	0.1305	-0.3768	0.1024
P521	-0.2908	0.0799	-0.1876	-0.2649	-0.1227	-0.1767	-0.2915	-0.1794	-0.2042	-0.1477	-0.1477	-0.1477	0.0849	-0.2757	-0.1384	0.1225	0.0214	0.0214	-0.0745	0.3938	0.0946	0	0.1466	-0.0636	-0.2365	0.1517	0.0511	-0.2634	0.5019	0.0714	0.0629	0.0141	0.3217	-0.1006	-0.0885	-0.1842	0.3079	-0.1929	-0.5933	0.1249	-0.0441	-0.0958	-0.2454	0.5489	-0.5401	0.3822	0.1748	-0.2143	-0.0177
P522	-0.2783	0.1384	-0.2748	-0.2365	-1.0526	-1.0244	-0.313	-0.0925	0.0258	0.0736	0.0736	0.0736	0.175	-0.1373	0.0954	0.2764	0.0324	0.0324	-0.0991	0.1714	0.0907	0.1054	0.1441	-0.0281	-0.1922	0.303	0.1123	-0.0932	0.4409	0.0962	0.0317	-0.1223	0.2705	-0.1001	-0.2042	-0.2403	0.3144	-0.2741	-0.2507	0.193	-0.0956	-0.3906	-0.3363	0.479	-0.5483	0.1905	0.1477	-0.3404	0.0406
P523	-0.6401	0.1153	-0.1924	-0.1445	-0.0613	-0.1599	-0.6759	-0.339	0	0.0975	0.0975	0.0975	0.3407	-0.0672	-0.3855	0.3624	0.0232	0.0232	-0.0363	0.5226	0.245	-0.1209	0.1801	0.08	-0.5346	-0.2615	0.3609	0	0.4332	0.1356	-0.1214	0.116	0.4901	-0.0458	-0.3092	-0.0513	0.3418	-0.2259	-0.1874	0.3656	0.1194	-0.3269	-0.2334	0.5965	-0.2577	0.2407	0.2347	-0.2602	-0.0265
P525	-0.1001	0.1925	-0.2169	0.0388	-0.3517	-0.0186	-0.2132	0.045	-0.013	0.3204	0.3204	0.3204	0.4446	0.049	0.3191	0.4171	0.1322	0.1322	-0.1147	0.5479	0.3176	0.2031	0.3776	0.3229	0	0.6492	0.4394	0.1708	0.6567	-0.0827	0.0967	0	0.8663	0.0936	-0.1947	0.1372	0.5201	-0.1332	-0.0881	0.2538	0.1462	0.3849	-0.1578	0.6437	-0.3971	0.4248	0.219	-0.1847	0.1295
[truncated: 49 more columns]
